# Supplementary material for: Spontaneous pauses in firing of external pallidum neurons are associated with exploratory behavior
Source: Commun Biol. 2022 Jun 21;5:612. doi: 10.1038/s42003-022-03553-z (PMC9213498; doi:10.1038/s42003-022-03553-z)
Supplement: Supplementary file 4 — Supplementary Data 1 [file 42003_2022_3553_MOESM4_ESM.xlsx]

## Sheet: Figure 1
Figure 1e			Figure 1f			Figure 1g													Figure 1h					Figure 1i					Figure 1j
mean pupil area	s.e.m. pupil area		mean pupil area	s.e.m. pupil area		mean pause probability	s.e.m. pause probability	pause probability											mean pause probability (transition to pupil area > 0.9)	s.e.m. pause probability (transition to pupil area > 0.9)	mean pause probability (transition to pupil area < 0.1)	s.e.m. pause probability (transition to pupil area < 0.1)		mean firing rate (transition to pupil area > 0.9)	s.e.m. firing rate (transition to pupil area > 0.9)	mean firing rate (transition to pupil area < 0.1)	s.e.m. firing rate (transition to pupil area < 0.1)		mean firing rate (transition to pupil area > 0.9)	s.e.m. firing rate (transition to pupil area > 0.9)	mean firing rate (transition to pupil area < 0.1)	s.e.m. firing rate (transition to pupil area < 0.1)
0.551532	0.000861629		0.573049	0.000840209		0.0590251	0.0048908	0	0	0	0.0193227	0.0187781	0.0211374	0	0				0.0706944	0.00262652	0.057959	0.0017967		55.5969	2.32479	57.1708	1.78324		59.3982	2.40228	60.3457	1.82618
0.551562	0.000861385		0.573091	0.00084031		0.0599258	0.00411953	0.216102	0.0793281	0.131641	0.0937932	0.0969404	0.111414	0.135604	0.20013	0.220487	0		0.0707339	0.00262831	0.0579833	0.0017967		55.597	2.41942	57.1642	1.78324		59.4015	2.50011	60.3399	1.82706
0.551579	0.000861375		0.573087	0.000840296		0.0625144	0.00442431	0	0	0	0	0.0029327	0.00870782	0.00615898	0.0141081	0.186887	0		0.0707732	0.0026301	0.0580073	0.00179585		55.5969	2.38519	57.1576	1.77871		59.4046	2.46702	60.3341	1.82411
0.551604	0.00086136		0.573105	0.000840284		0.0550392	0.00361687	0.314574	0.0763126	0.0269583	0.0138961	0.0509563	0.0323132	0.0275985	0.00151024	0.042715	0.00456568		0.0708124	0.0026301	0.058031	0.00179329		55.5968	2.41289	57.151	1.73313		59.4077	2.49139	60.3282	1.77983
0.551631	0.000861282		0.573121	0.00084029		0.0564768	0.00331278	0	0	0.15085	0.0334178	0.051156	0.0216404	0.0294222	0.0193111	0.0327695	0		0.0708515	0.0026301	0.0580544	0.0017967		55.5965	2.31004	57.1444	1.78216		59.4106	2.38075	60.3224	1.82682
0.551648	0.000861099		0.573155	0.000840063		0.0610649	0.00312292	0	0	0.0519808	0.073586	0.0534447	0.0900896	0.0139641	0.0219889	0	0		0.0708904	0.00262831	0.0580774	0.00179755		55.5962	2.4564	57.1378	1.81531		59.4134	2.53619	60.3166	1.86269
0.551655	0.000861075		0.573163	0.000840036		0.0621862	0.00313624	0	0	0	0	0.057693	0.0992388	0.0682136	0.0553476	0	0		0.0709291	0.00262831	0.0581002	0.00179841		55.5958	2.31216	57.1313	1.78645		59.4161	2.38937	60.3107	1.83222
0.551658	0.000860965		0.57316	0.000840225		0.063798	0.00320436	0.213855	0.0574209	0.00588466	0.0538564	0.025152	0.0129614	0.0479898	0.0766609	0.129113	0.198266		0.0709675	0.00263188	0.0581226	0.00179841		55.5954	2.27804	57.1248	1.78238		59.4186	2.34993	60.3049	1.8307
0.551642	0.000861161		0.573223	0.000839754		0.0838534	0.004623	0	0	0	0	0	0.00426651	0.00130374	0.0150861	0.131265	0.530777		0.0710057	0.00263188	0.0581446	0.00179841		55.5948	2.35393	57.1183	1.77699		59.421	2.43488	60.2992	1.82427
0.551661	0.000861118		0.573207	0.000839967		0.108542	0.00729072	0	0.160236	0.189048	0.301193	0.057926	0.106106	0.083198	0.0472227	0.0515063	0.259017		0.0710436	0.00263188	0.0581662	0.00179755		55.5942	2.41088	57.1119	1.77957		59.4233	2.49359	60.2934	1.82952
0.55164	0.000861406		0.573186	0.000840186				0.0883743	0.042187	0.011928	0.00218692	0.0206295	0.0267725	0.0193365	0.0289942	0.168786	0.217966		0.0710812	0.00263545	0.0581875	0.0018001		55.5934	2.36423	57.1055	1.8035		59.4254	2.43939	60.2877	1.84811
0.551649	0.000861361		0.573193	0.000840174				0	0	0.162982	0.115328	0.0580014	0.0992342	0.0604709	0.0317205	0.0540392	0.182332		0.0711184	0.00263545	0.0582084	0.0018018		55.5926	2.33419	57.0991	1.80519		59.4274	2.40623	60.282	1.85257
0.551656	0.000861339		0.573207	0.00084016				0	0	0.0288678	0.0147707	0	0	0.0101999	0.000692744	0	0		0.0711554	0.002639	0.0582288	0.00180095		55.5917	2.33734	57.0928	1.74378		59.4293	2.41397	60.2763	1.79033
0.551703	0.000861075		0.573214	0.000840166				0	0.0711359	0.0121045	0.055021	0.0118092	0.0204752	0.0201154	0.0329717	0.0143885	0.0120864		0.0711919	0.00263723	0.0582488	0.0018001		55.5907	2.27589	57.0865	1.76833		59.4309	2.35476	60.2707	1.81548
0.551709	0.000861073		0.573186	0.000840583				0.0511509	0.192353	0.224111	0.15359	0.081358	0.0711807	0.0431961	0.0422179	0.0227079	0.0241961		0.071228	0.002639	0.0582684	0.0018001		55.5896	2.30157	57.0803	1.78839		59.4325	2.37038	60.2651	1.83786
0.551716	0.000861053		0.573184	0.00084059				0	0	0	0	0	0	0	0	0	0		0.0712638	0.002639	0.0582876	0.00179926		55.5884	2.42883	57.0742	1.76397		59.4338	2.50646	60.2596	1.80827
0.551746	0.000860986		0.573197	0.000840546				0.266458	0.165659	0.159209	0.0373991	0.132667	0.0898748	0.0948674	0.115511	0.0277496	0		0.071299	0.00263545	0.0583062	0.00179841		55.5871	2.35239	57.0681	1.73957		59.4349	2.42932	60.2541	1.78312
0.551772	0.000861088		0.573159	0.000841008							0	0	0	0	0	0	0		0.0713339	0.00263545	0.0583245	0.00179755		55.5857	2.29142	57.0621	1.76919		59.4359	2.36407	60.2487	1.81443
0.551779	0.00086107		0.573179	0.000840945				0.293454	0.398148	0.261672	0.151897	0.162666	0.354526	0.238543	0.152657	0.192793	0.0462128		0.0713682	0.00263723	0.0583422	0.00179841		55.5841	2.34565	57.0561	1.76136		59.4367	2.4203	60.2433	1.80732
0.551773	0.00086093		0.573167	0.000840839				0	0	0	0	0	0	0	0	0	0		0.0714021	0.00263723	0.0583595	0.0018018		55.5825	2.35032	57.0502	1.78731		59.4373	2.42731	60.2379	1.83156
0.551786	0.000860912		0.573217	0.000840428				0.277305	0.272529	0.136362	0.145397	0.0871902	0.118581	0.109929	0.0582504	0.0211083	0		0.0714354	0.00263545	0.0583763	0.00180265		55.5807	2.29305	57.0444	1.77115		59.4377	2.37013	60.2326	1.81499
0.551782	0.000860922		0.57321	0.000840388				0	0	0.0776094	0.060215	0.139191	0.0814841	0.129154	0.0681531	0.000360272	0		0.0714682	0.00263723	0.0583926	0.0018035		55.5788	2.33316	57.0386	1.78388		59.4379	2.40737	60.2274	1.82725
0.551812	0.000860687		0.573252	0.000840132				0	0	0	0	0.00128818	0.00544792	0.00707386	0.0054773	0.00999592	0		0.0715004	0.00263545	0.0584084	0.00180434		55.5768	2.31004	57.0329	1.75786		59.4378	2.3855	60.2222	1.8041
0.551817	0.000860667		0.573312	0.000839638				0	0	0	0	0	0	0	0	0	0		0.0715321	0.00263366	0.0584236	0.00180434		55.5747	2.42684	57.0273	1.78816		59.4375	2.50196	60.2171	1.83348
0.551823	0.000860652		0.573336	0.000839746				0	0	0	0	0	0	0	0	0	0		0.0715631	0.00263366	0.0584384	0.00180773		55.5724	2.40687	57.0217	1.75523		59.4371	2.48129	60.212	1.79619
0.55187	0.000860525		0.57335	0.000839978				0.328347	0.149696	0.175034	0.0658376	0.139693	0.0987201	0.128512	0.15218	0.154961	0.0166723		0.0715936	0.00263545	0.0584527	0.0018035		55.57	2.34358	57.0162	1.78473		59.4363	2.42232	60.2069	1.83431
0.551859	0.000860738		0.573357	0.000839966				0	0	0	0	0.0205302	0.0568252	0.0122437	0	0	0		0.0716235	0.00263545	0.0584665	0.0018035		55.5674	2.2807	57.0107	1.77526		59.4354	2.34851	60.202	1.82104
0.551876	0.00086069		0.57329	0.000840371				0.112055	0.18073	0.019338	0.0113093	0.0435686	0.0532202	0.0721185	0.0922014	0.122766	0.242525		0.0716527	0.002639	0.0584797	0.0018035		55.5647	2.35187	57.0053	1.79841		59.4342	2.42686	60.197	1.84396
0.551882	0.000860677		0.573302	0.000840374				0.101517	0.0521203	0.0149084	0.0830508	0.0810428	0.0941078	0.0812616	0.05359	0.104617	0.00988428		0.0716813	0.00264256	0.0584924	0.00180265		55.5618	2.38059	57	1.78043		59.4327	2.44839	60.1921	1.82984
0.551854	0.000860906		0.573299	0.000840534				0	0	0	0	0	0	0	0	0	0		0.0717092	0.00264256	0.0585047	0.0018035		55.5587	2.3274	56.9947	1.77006		59.431	2.40183	60.1873	1.81301
0.55188	0.000860825		0.573303	0.000840495				0	0.23395	0.113102	0.0884692	0.0478734	0.0819117	0.0629151	0.190728	0.249986			0.0717365	0.00264256	0.0585164	0.00180265		55.5555	2.30581	56.9895	1.76919		59.429	2.38819	60.1825	1.8192
0.551885	0.00086082		0.573318	0.000840497				0	0	0	0	0	0.00945733	0.0389603	0.0189992	0	0		0.0717631	0.0026461	0.0585276	0.0018035		55.5522	2.37348	56.9844	1.83035		59.4268	2.44982	60.1777	1.88108
0.551888	0.00086082		0.573326	0.000840485				0.00826446	0.345219	0.229399	0.0822785	0.100434	0.0704162	0.0612845	0.133373	0.214333	0.179236		0.0717889	0.0026461	0.0585383	0.00180519		55.5486	2.36012	56.9793	1.77785		59.4243	2.44017	60.173	1.82203
0.551887	0.000861155		0.573345	0.000840606				0	0	0	0	0	0	0.00492235	0.00184686	0	0		0.0718141	0.00264787	0.0585485	0.00180519		55.5449	2.32689	56.9743	1.76397		59.4215	2.40814	60.1683	1.80954
0.551884	0.000861125		0.57336	0.000840587				0.0504854	0.0625899	0.0337671	0.00664582	0.00703846	0.0277603	0.050547	0.0106423	0			0.0718386	0.00264964	0.0585582	0.00180519		55.541	2.3933	56.9693	1.78324		59.4185	2.47264	60.1637	1.83201
0.551908	0.000860889		0.573337	0.000840808							0.104309	0.225248	0.190432	0.233696	0.119996	0.0905849	0.0706873		0.0718624	0.00265141	0.0585674	0.00180688		55.537	2.29305	56.9644	1.82619		59.4151	2.36463	60.1591	1.87361
0.551913	0.000860863		0.573347	0.000840789							0	0.251823	0.208889	0.228207	0.157099	0.288122			0.0718854	0.00265141	0.0585761	0.00180688		55.5327	2.3627	56.9595	1.80542		59.4115	2.43901	60.1545	1.85314
0.551983	0.000860778		0.57337	0.000840383							0	0.0368128	0.0298785	0.0379861	0.133492	0.342817	0.158709		0.0719077	0.00265141	0.0585844	0.00180773		55.5283	2.31427	56.9547	1.79096		59.4077	2.38664	60.15	1.83658
0.551992	0.000860755		0.573376	0.000840371				0	0	0.0464602	0.0361967	0.0987598	0.0492645	0.0404684	0.0468061	0.0470924	0.0141697		0.0719293	0.00265141	0.0585922	0.00180773		55.5237	2.34565	56.9499	1.7537		59.4035	2.42132	60.1455	1.79733
0.551952	0.000861204		0.573402	0.000840353				0	0	0	0	0	0.0155079	0.0219453	0.103067	0.0887525	0		0.0719502	0.00264787	0.0585996	0.00180773		55.5188	2.3498	56.9452	1.76397		59.3991	2.43391	60.1411	1.8088
0.551935	0.000861413		0.573433	0.0008401				0.758681	0.340952	0.490862	0.038049	0.202531	0.314227	0.268236	0.171003	0.127227	0.0748524		0.0719703	0.00264964	0.0586066	0.00180688		55.5139	2.40392	56.9406	1.76485		59.3945	2.48574	60.1366	1.81412
0.551962	0.00086146		0.573461	0.000840185					0	0	0.0609197	0.0866933	0.20202	0.143254	0.162133	0.144577	0.125718		0.0719896	0.00264964	0.0586131	0.00180688		55.5087	2.39681	56.9359	1.75983		59.3895	2.47413	60.1322	1.80809
0.551943	0.000861319		0.573479	0.000840211				0	0	0	0.536409	0.0176097	0.00863433	0.0185067	0.0153248	0.00501662	0.226659		0.0720083	0.00264787	0.0586192	0.00180688		55.5034	2.29518	56.9314	1.76092		59.3843	2.37322	60.1279	1.80833
0.551926	0.00086153		0.573533	0.000839713				0	0	0	0	0	0	0	0	0	0		0.0720261	0.00264964	0.0586249	0.00180773		55.4978	2.33316	56.9268	1.77006		59.3788	2.4061	60.1235	1.81417
0.55195	0.000861306		0.573572	0.000839438				0	0	0	0.0085152	0.0666164	0.131692	0.153102	0.187739	0.243898	0.150715		0.0720433	0.00264964	0.0586303	0.00180688		55.4921	2.36681	56.9223	1.75194		59.3731	2.44738	60.1192	1.79818
0.551979	0.000861081		0.573581	0.000839455				0	0	0	0.0120432	0.0112334	0.0161255	0.0492829	0	0	0		0.0720596	0.00264964	0.0586353	0.00180519		55.4863	2.30844	56.9179	1.83639		59.3671	2.38708	60.1149	1.884
0.551986	0.000861075		0.573611	0.0008392				0.152024	0.252565	0.197571	0.022427	0.0899451	0.0690558	0.0927126	0.142779	0.19643	0.110058		0.0720753	0.0026567	0.05864	0.0018035		55.4802	2.33734	56.9135	1.81026		59.3609	2.40227	60.1106	1.85875
0.552013	0.000860834		0.573625	0.000839166				0.440217	0.549733	0.604913	0.238915	0.0696185	0.147051	0.23923	0.409934	0.497213	0.234817		0.0720902	0.0026567	0.0586443	0.00180265		55.474	2.35806	56.9091	1.75435		59.3544	2.43668	60.1064	1.80219
0.552032	0.000860772		0.573628	0.000839145				0	0	0	0.0113478	0.0418018	0.0596475	0.0609977	0.144651	0.410273	0.214188		0.0721044	0.0026567	0.0586484	0.00180434		55.4677	2.36423	56.9048	1.76485		59.3477	2.44306	60.1022	1.80859
0.552039	0.00086075		0.57364	0.000839136				0.180964	0.161538	0.117255	0.219994	0.177146	0.177552	0.154632	0.247068	0.277172	0.0746265		0.0721179	0.0026567	0.0586521	0.00180265		55.4611	2.39681	56.9005	1.78924		59.3408	2.47674	60.098	1.83538
0.552046	0.000860747		0.573648	0.000839109				0	0	0	0	0.0391309	0.0676723	0.0681323	0.130649	0.169286	0.106337		0.0721306	0.00265846	0.0586556	0.00180434		55.4545	2.28234	56.8962	1.78731		59.3337	2.34734	60.0938	1.83172
0.552034	0.000860876		0.573657	0.000839084				0	0	0	0	0.0388709	0.0379353	0.0435354	0.0926978	0.0343237	0		0.0721426	0.00265846	0.0586589	0.00180434		55.4477	2.3415	56.892	1.75172		59.3264	2.41753	60.0897	1.79598
0.552069	0.00086065		0.573704	0.000839289				0	0.222985	0.225758	0.0502313	0.0422101	0.0332344	0.0421326	0.0747742	0.0943828	0.0382775		0.0721539	0.0026567	0.0586619	0.00180519		55.4408	2.39883	56.8878	1.77375		59.3189	2.47465	60.0856	1.81515
0.552095	0.000860708		0.57374	0.000839033				0.666667	0.0980834	0.0967742	0.0981595	0.0403466	0.118954	0.111462	0.0866233	0.0415084	0.0190002		0.0721646	0.00265494	0.0586648	0.00180434		55.4338	2.37038	56.8836	1.78645		59.3112	2.44506	60.0815	1.83612
0.552078	0.000860926		0.573726	0.00083921				0.0903814	0.0272727	0.580201	0.0957675	0.0767683	0.0993678	0.157266	0.125374	0.109393	0.0842288		0.0721745	0.00265494	0.0586675	0.00180434		55.4266	2.34773	56.8795	1.76397		59.3034	2.43015	60.0774	1.80769
0.552095	0.00086089		0.573739	0.000839196				0	0	0	0.00989358	0.00987726	0.0399509	0.0400694	0.0604339	0			0.0721837	0.0026567	0.05867	0.00180519		55.4194	2.31638	56.8755	1.7901		59.2954	2.39139	60.0734	1.83554
0.552121	0.000860654		0.573725	0.000839451				0	0	0	0.00433402	0.0138371	0.00226851	0.00348602	0.0115528	0	0		0.0721923	0.0026567	0.0586724	0.00180434		55.4121	2.32689	56.8714	1.7537		59.2873	2.40444	60.0694	1.79983
0.55212	0.000860652		0.573762	0.000839197				0	0.0935282	0.0172689	0.0250568	0.117456	0.122425	0.121276	0.147881	0.167081	0.616762		0.0722003	0.0026567	0.0586747	0.00180434		55.4047	2.33734	56.8674	1.79159		59.2791	2.40877	60.0654	1.837
0.552102	0.000861089		0.573768	0.000839187				0.489051	0.64277	0.0505051	0.107987	0.304582	0.230415	0.160492	0.231384	0.061143	0.160094		0.0722076	0.00265317	0.0586769	0.00180434		55.3973	2.30793	56.8634	1.78731		59.2708	2.38677	60.0615	1.83612
0.552091	0.000861298		0.573775	0.000839178				0.101578	0.125646	0.132077	0.0854638	0.0346221	0.0293856	0.0357265	0.0774514	0.176895	0.134454		0.0722143	0.00265317	0.0586791	0.00180434		55.3898	2.38466	56.8595	1.82785		59.2624	2.46392	60.0576	1.8743
0.552098	0.000861283		0.573822	0.000838682				0	0.0303562	0.0115417	0.050839	0.0469764	0.113657	0.179325	0.141259	0.0870292	0		0.0722204	0.0026567	0.0586812	0.00180519		55.3823	2.31689	56.8556	1.76703		59.2539	2.38321	60.0537	1.81539
0.552116	0.00086132		0.57381	0.000838918				0	0	0	0	0.0212622	0.0148501	0.0238911	0.0673023	0.136693	0.310524		0.0722258	0.0026567	0.0586833	0.00180519		55.3748	2.31638	56.8517	1.75983		59.2455	2.39575	60.0499	1.80619
0.552124	0.000861286		0.573829	0.000839029				0	0.344943	0.752179	0.13519	0.052624	0.117442	0.151924	0.187819	0.197116	0		0.0722307	0.0026567	0.0586855	0.00180519		55.3672	2.27373	56.8479	1.76136		59.2369	2.34497	60.0461	1.80954
0.552145	0.000861129		0.573851	0.000839061				0	0	0	0	0.290383	0.192129	0.117887	0.07651	0	0		0.072235	0.00265317	0.0586876	0.00180604		55.3597	2.41688	56.8442	1.7572		59.2284	2.50135	60.0424	1.80174
0.552152	0.000861134		0.573859	0.000839037				0	0	0	0	0	0.0117943	0.0523544	0.0804287	0	0		0.0722388	0.00265317	0.0586899	0.00180434		55.3522	2.27804	56.8404	1.75457		59.2199	2.35143	60.0387	1.80254
0.552139	0.000861207		0.573846	0.000839264				0	0.0882182	0.116237	0.0652377	0.0987446	0.129407	0.143252	0.127014	0.113074	0.0753436		0.0722421	0.00265141	0.0586922	0.0018035		55.3448	2.36833	56.8367	1.78388		59.2115	2.43843	60.035	1.83078
0.552141	0.000861282		0.573806	0.000839635				0	0	0	0.0469206	0.125501	0.117972	0.161355	0.208343	0.239378	0.164918		0.0722448	0.00264964	0.0586946	0.0018018		55.3375	2.42485	56.8331	1.7718		59.203	2.50109	60.0314	1.81737
0.55216	0.000860929		0.57381	0.000839614				0	0.0193887	0.0567359	0.0973994	0.0686423	0.0747945	0.0961545	0.0733365	0.0450167	0.0897487		0.0722471	0.00265141	0.0586971	0.0018035		55.3302	2.29091	56.8295	1.80987		59.1947	2.35798	60.0279	1.85491
0.552192	0.000860936		0.573786	0.000839852				0	0	0	0	0	0.0719986	0.0919602	0.0892634	0.0664089	0.148245		0.0722488	0.00264787	0.0586997	0.00180265		55.323	2.32898	56.8259	1.77785		59.1865	2.40381	60.0244	1.82365
0.552188	0.000861006		0.573794	0.000839851				0	0	0	0	0	0	0	0	0	0		0.0722502	0.00264787	0.0587025	0.0018018		55.3159	2.27373	56.8225	1.76158		59.1783	2.34659	60.021	1.80777
0.552194	0.000861007		0.573815	0.000839773				0	0	0	0	0	0.0027365	0.00806247	0.064188	0.0419325	0.0540952		0.072251	0.00264787	0.0587055	0.00180095		55.309	2.36833	56.819	1.7493		59.1704	2.44878	60.0176	1.79238
0.552204	0.000861003		0.573831	0.000839804				0	0	0	0.00617781	0.0857031	0.0915227	0.113375	0.113397	0.0796131	0.013831		0.0722515	0.00264964	0.0587087	0.00180095		55.3022	2.36833	56.8157	1.76572		59.1625	2.44467	60.0143	1.81464
0.552164	0.000861421		0.57386	0.000839824						0	0	0	0	0	0	0	0		0.0722516	0.0026461	0.0587121	0.00180095		55.2956	2.39479	56.8123	1.78302		59.1549	2.46969	60.0111	1.82974
0.552167	0.000861583		0.57387	0.000839796				0	0	0	0	0	0.111934	0	0.055781	0	0		0.0722512	0.00264256	0.0587157	0.0018001		55.2891	2.39277	56.8091	1.78582		59.1475	2.47361	60.008	1.82904
0.552149	0.000861803		0.573876	0.000839803				0	0		0	0	0	0	0	0.441606	0		0.0722506	0.0026461	0.0587195	0.0017967		55.2829	2.27589	56.8059	1.8214		59.1402	2.35093	60.005	1.86547
0.552159	0.000861823		0.573893	0.00083981				0	0	0	0	0	0	0.00896342	0.00560975	0	0.0815189		0.0722495	0.0026461	0.0587236	0.00179415		55.2769	2.32269	56.8028	1.76768		59.1332	2.39934	60.002	1.81713
0.552203	0.000861417		0.57392	0.000839575				0	0	0	0	0	0.000107432	0.00157588	0.00232111	0	0		0.0722482	0.0026461	0.058728	0.001795		55.2711	2.27639	56.7998	1.75961		59.1265	2.35372	59.9992	1.80172
0.552233	0.000861184		0.573916	0.000839522				0	0	0	0	0	0	0	0	0	0		0.0722466	0.0026461	0.0587326	0.001795		55.2655	2.33316	56.7969	1.75633		59.12	2.41017	59.9964	1.80376
0.552261	0.000860986		0.573946	0.000839273				0.0443407	0.00635156	0.00195247	0.000289573	0.00597312	0.00600462	0.00946911	0.0189694	0.063753	0.0758623		0.0722446	0.00264964	0.0587375	0.001795		55.2602	2.37295	56.794	1.77006		59.1139	2.44738	59.9938	1.81695
0.552267	0.000860988		0.573955	0.00083924				0	0	0	0	0.0026845	0.001629	0.0166724	0.0347521	0.0782621	0.149116		0.0722425	0.00264964	0.0587427	0.00179585		55.2552	2.41289	56.7913	1.74555		59.108	2.49283	59.9913	1.79273
0.552294	0.000861067		0.573947	0.000839397				0	0	0	0	0	0	0	0	0	0		0.0722401	0.00264964	0.0587482	0.00179585		55.2505	2.24547	56.7887	1.80688		59.1025	2.32196	59.9889	1.85567
0.552329	0.00086093		0.573962	0.00083943						0.0699871	0.241248	0.0988289	0.304795	0.266199	0.218318	0.272711			0.0722374	0.00264964	0.058754	0.00179415		55.2461	2.37447	56.7861	1.79926		59.0973	2.44891	59.9866	1.84686
0.552335	0.000860933		0.57397	0.000839433				0.188014	0.12014	0.120994	0.253107	0.185271	0.255912	0.203469	0.164906	0.0822693	0.0984163		0.0722346	0.00265141	0.0587601	0.001795		55.242	2.356	56.7837	1.78753		59.0924	2.42775	59.9845	1.83578
0.55234	0.000860938		0.573975	0.00083943				0	0	0	0.0315655	0.0600088	0.0547372	0.0484964	0.0648108	0.103611	0		0.0722316	0.00265141	0.0587665	0.00179841		55.2382	2.23668	56.7815	1.78753		59.088	2.313	59.9825	1.8307
0.552353	0.000860917		0.574016	0.000839678							0	0.0444943	0.074527	0.0479209	0	0.189088	0.642612		0.0722284	0.00265141	0.0587732	0.00179841		55.2348	2.3253	56.7793	1.7215		59.0839	2.39594	59.9807	1.7682
0.552339	0.000860784		0.574046	0.000839435				0.0819431	0.0429652	0.0367843	0.0534181	0.112824	0.202267	0.248475	0.244191	0.280677	0.108925		0.0722251	0.00264964	0.0587803	0.00179841		55.2316	2.32059	56.7773	1.75808		59.0802	2.39307	59.9791	1.80307
0.552323	0.000860651		0.574051	0.000839434				0	0	0	0	0	0	0	0	0	0		0.0722217	0.0026461	0.0587876	0.00179755		55.2289	2.30844	56.7755	1.81576		59.0768	2.38902	59.9777	1.86405
0.55233	0.000860674		0.574062	0.000839425				0	0.00327869	0.00781399	0.00551315	0.00679277	0.0149514	0.0303408	0.0140818	0.0140108			0.0722181	0.0026461	0.0587953	0.00180095		55.2265	2.32479	56.7738	1.80857		59.0739	2.40151	59.9764	1.85599
0.552365	0.000860484		0.574069	0.000839429				0.207547	0.184745	0.241388	0.0216693	0.0742098	0.0741864	0.0816973	0.101738	0.0843848	0		0.0722145	0.0026461	0.0588032	0.0018018		55.2245	2.41289	56.7722	1.79926		59.0714	2.48843	59.9753	1.84648
0.552366	0.000860508		0.574089	0.000839387				0	0	0	0.00203564	0.0174084	0.0375437	0.0335456	0.0750458	0.156794	0.330423		0.0722108	0.0026461	0.0588115	0.00180095		55.2228	2.42684	56.7709	1.79755		59.0693	2.49876	59.9744	1.84467
0.552368	0.000860525		0.574096	0.000839421				0	0	0.00120891	0.064552	0.0932766	0.0744747	0.0625384	0.156512	0.13095	0.0745323		0.0722071	0.00264433	0.05882	0.00180095		55.2215	2.28877	56.7697	1.78816		59.0677	2.35748	59.9738	1.83327
0.552376	0.000860534		0.574106	0.000839437				0.337997	0.240047	0.0938509	0.1593	0.176377	0.198279	0.228119	0.231068	0.188791	1		0.0722033	0.00264078	0.0588289	0.00180095		55.2206	2.29305	56.7688	1.75282		59.0665	2.37271	59.9734	1.7951
0.552373	0.000860907		0.574131	0.000839412					0	0.0682957	0.108354	0.097943	0.227316	0.248806	0.246203	0.210363	0.463674		0.0721996	0.0026461	0.058838	0.0018018		55.2201	2.41088	56.768	1.75194		59.0656	2.47596	59.9732	1.79696
0.552369	0.000861046		0.574136	0.000839417				0	0	0	0.122229	0.00686175	0.0322446	0.107849	0.413335				0.0721958	0.0026461	0.0588475	0.00180095		55.2199	2.25689	56.7675	1.78902		59.0653	2.32453	59.9732	1.83766
0.552379	0.000861061		0.57414	0.000839324				0.424422	0.428983	0.0686245	0.0685223	0.153821	0.144046	0.136558	0.113659	0.0827294	0		0.072192	0.00264787	0.0588571	0.00180095		55.2201	2.36628	56.7672	1.7526		59.0653	2.44029	59.9735	1.79758
0.552384	0.000861066		0.574122	0.000839572				0	0	0	0	0	0.112647	0.289365	0.135329	0			0.0721883	0.00264787	0.0588671	0.0018035		55.2207	2.23227	56.7671	1.77353		59.0658	2.30363	59.9741	1.81569
0.552389	0.000861071		0.57412	0.000839564				0	0	0	0	0	0	0.000521274	0.00167298	0	0		0.0721847	0.00265141	0.0588772	0.00180519		55.2217	2.31427	56.7673	1.76941		59.0666	2.38226	59.9749	1.81515
0.552454	0.000860601		0.574137	0.000839619									0	0.331366	0.165542	0			0.0721811	0.00264787	0.0588877	0.00180434		55.223	2.35187	56.7677	1.77439		59.0679	2.4275	59.9761	1.82198
0.552466	0.000860611		0.57415	0.000839652				0.218493	0.143689	0.436863	0.0381005	0.0099727	0.0230454	0.0286356	0.0492501	0.0395601	0.151591		0.0721776	0.00264787	0.0588983	0.00180519		55.2246	2.33734	56.7684	1.76397		59.0696	2.4103	59.9775	1.81223
0.552417	0.000860936		0.574172	0.000839789				0	0	0	0	0	0	0	0	0			0.0721742	0.00264787	0.0589092	0.00180857		55.2267	2.33942	56.7693	1.7526		59.0717	2.41461	59.9792	1.79534
0.552421	0.000860952		0.574194	0.000839908				0	0	0	0.0105437	0.0422133	0.0440748	0.0159071	0	0			0.072171	0.00264787	0.0589202	0.00180688		55.229	2.31638	56.7706	1.79585		59.0742	2.3842	59.9813	1.8433
0.552429	0.000860941		0.574175	0.00084016				0	0	0	0	0	0	0.0240487	0.0568757	0			0.0721678	0.00264787	0.0589314	0.00180942		55.2317	2.35806	56.7721	1.79244		59.077	2.43604	59.9836	1.8382
0.552459	0.000860744		0.574186	0.000840197				0.0904126	0.0248196	0.00502928	0.00265021	0.00089074	0.000348515	0.0037024	0.0210259	0.0525518	0.0218997		0.0721649	0.00264787	0.0589429	0.0018111		55.2348	2.39883	56.7739	1.77699		59.0802	2.48234	59.9863	1.82507
0.552447	0.000860952		0.574213	0.000840323				0	0.142559	0.238378	0.167203	0.221997	0.221242	0.179272	0.185603	0.185589	0.332821		0.072162	0.00264787	0.0589544	0.0018111		55.2381	2.31638	56.7761	1.77006		59.0838	2.39294	59.9893	1.81796
0.552423	0.000861147		0.574218	0.000840335				0	0	0	0	0	0	0.000613225	0.00658203	0.0448059	0.122499		0.0721594	0.00264787	0.0589661	0.00181026		55.2417	2.31689	56.7785	1.78731		59.0876	2.38696	59.9926	1.83209
0.552474	0.000860709		0.574244	0.000840163				0	0.234899	0.189744	0.162903	0.21169	0.177932	0.0891939	0.0546524	0			0.0721569	0.00264964	0.058978	0.00180773		55.2456	2.32898	56.7813	1.795		59.0918	2.40826	59.9963	1.84073
0.552477	0.000860728		0.574276	0.000839917				0	0	0	0	0.00342978	0.0142953	0.00743684	0	0	0		0.0721546	0.00265141	0.0589899	0.00180604		55.2498	2.34773	56.7844	1.74577		59.0963	2.41917	60.0003	1.79179
0.552514	0.000860518		0.574299	0.000839681				0	0	0	0	0	0.0119866	0.0212495	0.0337947	0			0.0721526	0.00265317	0.059002	0.00180773		55.2542	2.31427	56.7878	1.78559		59.1011	2.38895	60.0047	1.83458
0.552512	0.000860511		0.574316	0.000839614				0	0	0	0.114522	0.136904	0.17571	0.15212	0.118578	0.124772	0		0.0721507	0.00265141	0.0590141	0.00180942		55.2589	2.37243	56.7915	1.78582		59.1062	2.45537	60.0094	1.8314
0.55254	0.000860293		0.574321	0.000839624				0	0	0	0.0866458	0.149375	0.0398707	0.0601564	0.0696677	0.138089	0.0412626		0.0721491	0.00265141	0.0590264	0.00180857		55.2638	2.13476	56.7956	1.72956		59.1115	2.20757	60.0144	1.77251
0.552528	0.000860147		0.5743	0.000839933				0	0	0	0	0	0	0	0	0	0		0.0721477	0.00265141	0.0590387	0.00180942		55.2689	2.32898	56.8	1.77829		59.117	2.41055	60.0199	1.82367
0.552557	0.000860288		0.574336	0.000839737				0.223479	0.184439	0.146569	0.2201	0.246821	0.254979	0.219203	0.193708	0.260805	0.394155		0.0721466	0.00264964	0.059051	0.00180942		55.2741	2.43872	56.8047	1.75699		59.1227	2.51544	60.0256	1.80262
0.552524	0.000860516		0.57436	0.000839756				0.0614699	0.0848599	0.137489	0.100224	0.0531976	0.0655179	0.0470599	0.0229996	0.0967762	0		0.0721458	0.00264964	0.0590634	0.0018111		55.2796	2.30581	56.8098	1.76485		59.1286	2.37994	60.0317	1.81081
0.55255	0.000860669		0.574349	0.000839974				0	0.150895	0.146909	0.105062	0.0653855	0.123145	0.158715	0.17949	0.490306			0.0721452	0.00264787	0.0590758	0.00181026		55.2852	2.30793	56.8152	1.74908		59.1347	2.38201	60.0382	1.79454
0.552548	0.000860668		0.574356	0.000839987				0.0875745	0.106327	0.130457	0.026334	0.0197945	0.035187	0.0521777	0.073981	0.16374	0		0.0721448	0.0026461	0.0590882	0.00180942		55.2909	2.33316	56.821	1.78816		59.1409	2.40585	60.0449	1.83204
0.552538	0.000860633		0.574359	0.000840348				0.145756	0.4	0.245199	0.0557624	0.322121	0.306523	0.293589	0.266099	0.319637	0		0.0721448	0.00264078	0.0591006	0.00180773		55.2967	2.25857	56.827	1.82201		59.1472	2.33038	60.0521	1.87452
0.552525	0.000860777		0.574338	0.000840371					0	0	0	0	0.0685587	0.08244	0.0600161	0.446845			0.072145	0.002639	0.059113	0.00180942		55.3026	2.42286	56.8334	1.7537		59.1537	2.50236	60.0595	1.79744
0.552529	0.000860781		0.57431	0.000840193				0	0	0	0	0.0124353	0.0194699	0.00595119	0.00159092	0			0.0721455	0.00263723	0.0591254	0.00180857		55.3086	2.37243	56.8401	1.78216		59.1602	2.45645	60.0673	1.82934
0.552531	0.000860771		0.574363	0.000839788				0.0621762	0.0371278	0.023005	0.0185168	0.0324714	0.0934359	0.103564	0.127567	0.195476	0		0.0721463	0.00263723	0.0591378	0.00181026		55.3146	2.33525	56.8471	1.79415		59.1667	2.41385	60.0753	1.84177
0.552538	0.000860768		0.57439	0.000839585				0	0.25382	0.225481	0.0723888	0.0188465	0.101673	0.0404148	0.0668872	0.147595	0.48367		0.0721474	0.00263723	0.0591502	0.0018111		55.3206	2.39734	56.8544	1.7161		59.1734	2.47799	60.0837	1.76158
0.552549	0.000860755		0.574377	0.000839547				0.0950156	0.154027	0.100338	0.0279783	0.0801107	0.109052	0.099074	0.111404	0.116897	0.323123		0.0721488	0.00263723	0.0591625	0.00181026		55.3267	2.33942	56.862	1.74996		59.18	2.416	60.0923	1.79725
0.55255	0.00086075		0.574376	0.000839559				0.0585642	0.22196	0.335842	0.272052	0.111096	0.220479	0.272475	0.239543	0.296928	0.298544		0.0721505	0.00263723	0.0591747	0.00181194		55.3328	2.36628	56.8699	1.7482		59.1866	2.43952	60.1012	1.79192
0.552565	0.000860787		0.574381	0.000839565				0	0	0	0	0.013312	0.00839125	0.00311742	0.046713	0.153758			0.0721525	0.00263723	0.059187	0.0018111		55.3388	2.27804	56.878	1.78302		59.1932	2.35476	60.1104	1.83303
0.552569	0.000860813		0.574386	0.000839573				0	0.0382617	0.00413324	0.0020601	0.0103056	0.00430542	0.0203762	0.0431175	0	0		0.0721548	0.00264256	0.0591991	0.00181194		55.3448	2.32059	56.8864	1.76485		59.1998	2.38819	60.1198	1.81265
0.552555	0.000861034		0.57438	0.000839882				0.0515595	0.132704	0.0863309	0.149463	0.202178	0.100735	0.0412544	0.0559393	0.0540083	0		0.0721574	0.00264078	0.0592112	0.00181447		55.3508	2.29731	56.895	1.78645		59.2063	2.3683	60.1295	1.82883
0.552558	0.000861042		0.57437	0.000839877				0	0	0	0	0	0.00981499	0.0178995	0.00921313	0.0104865	0		0.0721603	0.002639	0.0592233	0.00181363		55.3567	2.38466	56.9038	1.79522		59.2127	2.45868	60.1394	1.84223
0.552559	0.000861045		0.574355	0.000839778				0	0	0.374332	0.0320496	0.00681852	0.0180065	0.00664491	0.00724853	0.320143	1		0.0721635	0.00263545	0.0592353	0.00181447		55.3624	2.375	56.9129	1.73046		59.219	2.45058	60.1494	1.7793
0.552569	0.000861028		0.574359	0.000839771				0	0	0	0	0	0	0	0	0	0		0.0721669	0.00263188	0.0592472	0.00181447		55.3681	2.41489	56.9221	1.80519		59.2252	2.48946	60.1596	1.85338
0.552605	0.000861228		0.574411	0.000839297				0	0	0	0.0290879	0.025885	0.0153123	0.0174889	0.0286261	0.02141	0.649685		0.0721707	0.00263545	0.0592591	0.00181447		55.3737	2.35806	56.9315	1.80095		59.2313	2.43514	60.17	1.84816
0.552601	0.00086123		0.574394	0.000839566				0.174429	0.310121	0.233333	0.248587	0.221184	0.221504	0.255475	0.261164	0.250815	0.19333		0.0721747	0.002639	0.0592709	0.00181531		55.3792	2.29944	56.9411	1.80711		59.2373	2.37699	60.1806	1.85542
0.552603	0.000861257		0.574375	0.000839809				0	0	0	0.00721921	0.00200961	0.000686758	0	0.00257004	0	0		0.072179	0.00264078	0.0592827	0.00181447		55.3845	2.34565	56.9508	1.74024		59.2431	2.4227	60.1912	1.78662
0.552605	0.000861284		0.574412	0.000839503				0.0845951	0.0697419	0.0300348	0.113505	0.00720912	0.0493978	0.0574958	0.0495643	0.110558	0.133945		0.0721836	0.0026461	0.0592944	0.00181363		55.3896	2.356	56.9606	1.75895		59.2488	2.42523	60.2019	1.80672
0.55261	0.000861297		0.574399	0.000839388				0.00450927	0.0840684	0.110618	0.117349	0.100723	0.0912292	0.0946657	0.127103	0.129932	0.00783319		0.0721884	0.0026461	0.0593061	0.00181279		55.3947	2.32479	56.9705	1.77699		59.2543	2.40368	60.2128	1.82429
0.552611	0.000861297		0.574417	0.000839189				0	0.122944	0.0576139	0.0211497	0.0286103	0.0238949	0.0265835	0.00577043	0	0		0.0721935	0.0026461	0.0593177	0.00181194		55.3995	2.37651	56.9805	1.78924		59.2597	2.45709	60.2236	1.83861
0.552629	0.000861111		0.574409	0.000839245				0	0	0	0	0	0	0	0	0	0		0.0721989	0.00264433	0.0593293	0.0018111		55.4042	2.32689	56.9906	1.75084		59.2648	2.40138	60.2345	1.79821
0.552628	0.000861113		0.574413	0.000839274				0	0	0.0139155	0.00451868	0.0102642	0.0341446	0.0258152	0.0273483	0.043386	0.250931		0.0722044	0.00264787	0.0593408	0.0018111		55.4087	2.38925	57.0007	1.76223		59.2698	2.45781	60.2455	1.80991
0.552633	0.00086113		0.574406	0.000839338				0	0	0	0	0	0.00199003	0.0059588	0.0427675	0.0570895	0.687969		0.0722102	0.0026461	0.0593524	0.00180942		55.413	2.34773	57.0108	1.80857		59.2745	2.42094	60.2564	1.85913
0.552637	0.000861146		0.574406	0.000839551				0	0.22564	0.0799377	0.0261434	0.0220784	0.0761441	0.0934238	0.223858	0.0418453	0.18436		0.0722162	0.00264433	0.0593639	0.0018111		55.4171	2.28663	57.0209	1.8088		59.2791	2.35526	60.2673	1.85862
0.552642	0.000861163		0.574407	0.000839587				0	0	0	0	0.004759	0.00676676	0.00100446	0.00570939	0.0301851	0.61375		0.0722224	0.00264433	0.0593754	0.00181363		55.4211	2.32269	57.0309	1.76136		59.2835	2.39921	60.2781	1.80828
0.552654	0.000860951		0.574412	0.000839603				0.501571	0.0238095	0.155534	0.156885	0.205902	0.131159	0.128363	0.143066	0.22782	0.28823		0.0722289	0.0026461	0.0593869	0.00181699		55.4248	2.29305	57.0409	1.74732		59.2877	2.36647	60.2889	1.79042
0.552662	0.000860947		0.574412	0.000839622				0	0.117988	0.300118	0.373974	0.198629	0.307516	0.324673	0.305279	0.0187614	0		0.0722355	0.00264964	0.0593984	0.00181531		55.4284	2.43081	57.0509	1.76594		59.2916	2.5093	60.2996	1.81489
0.552667	0.000860947		0.57444	0.00083938				0.0512441	0.0684192	0.0466562	0.0509388	0.0519622	0.0825492	0.0671416	0.0596027	0			0.0722422	0.00264964	0.05941	0.00181615		55.4318	2.35239	57.0608	1.78388		59.2954	2.42821	60.3101	1.83158
0.552692	0.000860876		0.574428	0.000839289				0.0757059	0.111609	0.0932632	0.0774733	0.0640776	0.0645196	0.142799	0.133205	0.12384	0		0.0722492	0.00264964	0.0594216	0.00181615		55.435	2.26508	57.0705	1.80773		59.299	2.33999	60.3206	1.8561
0.552734	0.000860751		0.574433	0.000839306				0	0.0446976	0.00699903	0.109951	0.204148	0.203019	0.255077	0.236586	0.249023	0		0.0722563	0.00265317	0.0594332	0.00181531		55.438	2.36218	57.0802	1.80773		59.3024	2.43642	60.3309	1.85518
0.552766	0.000860721		0.574451	0.000839329				0.0713133	0.161937	0.253389	0.135104	0.141329	0.166068	0.135388	0.164832	0.38299			0.0722635	0.00265317	0.0594449	0.00181447		55.4408	2.29569	57.0897	1.76136		59.3056	2.36975	60.3411	1.81192
0.55278	0.000860761		0.57449	0.000839075				0.34148	0.238375	0.185404	0.25617	0.232064	0.271703	0.282403	0.325317	0.15457	0.0099893		0.0722709	0.00265141	0.0594567	0.00181447		55.4435	2.42684	57.099	1.74996		59.3086	2.50533	60.351	1.79661
0.55279	0.000860775		0.574501	0.000839091				0.101887	0.114083	0.108127	0.169397	0.15945	0.152659	0.130351	0.161859	0.233503	0.417242		0.0722784	0.00264964	0.0594685	0.00181447		55.446	2.40137	57.1082	1.7607		59.3115	2.47681	60.3608	1.80497
0.55279	0.0008608		0.574567	0.000838774				0.211835	0.094666	0.124407	0.0858162	0.107895	0.124231	0.139608	0.0994256	0.199205	0.190469		0.072286	0.00264964	0.0594805	0.00181531		55.4483	2.37295	57.1172	1.8088		59.3141	2.44738	60.3704	1.85282
0.552825	0.000860578		0.574573	0.000838854				0	0	0	0	0	0.0203577	0.0225481	0.0349504	0.0413592	0.139855		0.0722937	0.00265141	0.0594925	0.00181531		55.4504	2.356	57.1259	1.8001		59.3167	2.43416	60.3798	1.84821
0.552813	0.000860748		0.574565	0.000838866				0.10068	0.189454	0.039468	0.101416	0.126728	0.101933	0.11591	0.120148	0.0544693	0		0.0723015	0.00265317	0.0595047	0.00181447		55.4525	2.3441	57.1345	1.79545		59.319	2.41988	60.389	1.8434
0.552813	0.00086078		0.574564	0.000838985				0.119485	0.0795063	0.090116	0.0799404	0.142903	0.115247	0.182461	0.199779	0.168314	0		0.0723094	0.00265317	0.059517	0.00181531		55.4543	2.35806	57.1428	1.78043		59.3212	2.43216	60.3979	1.82622
0.552794	0.000861002		0.574603	0.000838719				0.0863594	0.0689841	0.0450622	0.0392339	0.0453874	0.0477358	0.0578414	0.0641583	0.0597799	0.00326524		0.0723173	0.00265317	0.0595294	0.00181699		55.4561	2.31689	57.151	1.81615		59.3233	2.39389	60.4065	1.86222
0.552781	0.000860863		0.574614	0.000838735				0	0	0	0.0197861	0.0487164	0.0230287	0.0312099	0	0			0.0723253	0.00265494	0.059542	0.00181615		55.4577	2.3498	57.1588	1.8018		59.3253	2.42158	60.4149	1.85001
0.552803	0.000860938		0.574653	0.000838388				0	0	0	0	0	0.00745015	0.0162158	0.0354025	0.0969182	0.0120823		0.0723334	0.00264964	0.0595547	0.00181531		55.4592	2.29518	57.1664	1.81783		59.3271	2.37554	60.4231	1.86383
0.552827	0.000860601		0.574658	0.000838406				0.250517	0.0860768	0.013066	0.0544101	0.0482563	0.0357243	0.0250447	0.0125608	0.280089			0.0723415	0.00264787	0.0595677	0.00181615		55.4605	2.31689	57.1738	1.7813		59.3288	2.39569	60.431	1.82805
0.552819	0.000860843		0.574658	0.000838431				0	0.0392589	0.0966691	0	0.0455393	0.053391	0.0614639	0.088376	0.111051	0.461846		0.0723497	0.00265141	0.0595808	0.00181531		55.4618	2.31849	57.1808	1.80773		59.3305	2.39319	60.4386	1.85604
0.55281	0.00086073		0.574663	0.000838452				0.120357	0.097411	0.0405196	0.0641534	0.0242047	0.0304616	0.0263255	0.0299182	0	0		0.0723579	0.00265317	0.0595941	0.00181615		55.463	2.37447	57.1876	1.82785		59.332	2.44917	60.4459	1.87507
0.552793	0.000860695		0.574692	0.00083842				0	0	0	0.0689807	0.0250333	0.0739677	0.0986118	0.0453895	0			0.0723661	0.00264964	0.0596076	0.00181363		55.4641	2.37447	57.1942	1.77202		59.3335	2.44891	60.453	1.82014
0.552767	0.000860905		0.574697	0.000838442				0	0	0	0	0	0	0	0	0	0		0.0723743	0.00265317	0.0596213	0.00181363		55.4652	2.40888	57.2004	1.75523		59.3349	2.48481	60.4598	1.80198
0.552771	0.000860923		0.574743	0.000838347				0	0	0	0	0	0.000119677	0	0.000371567	0.0160139	0		0.0723826	0.00265317	0.0596353	0.00181615		55.4662	2.30369	57.2064	1.8018		59.3363	2.37799	60.4663	1.84477
0.552787	0.000860903		0.574748	0.000837949				0	0	0	0	0.0179905	0.0226277	0.00997409	0.0199034	0.00702162	0.00607369		0.0723908	0.00265317	0.0596495	0.00181279		55.4671	2.35393	57.2121	1.80288		59.3376	2.43216	60.4725	1.84567
0.552805	0.000860879		0.574742	0.00083785					0	0	0	0	0.00232278	0.0052911	0.00958281	0.034106	0		0.0723991	0.00265494	0.0596639	0.0018111		55.468	2.28234	57.2175	1.75786		59.3389	2.35378	60.4785	1.79911
0.55281	0.00086092		0.574761	0.000837652				0	0	0	0	0	0.0108219	0.00554638	0.0135388	0	0		0.0724074	0.00265141	0.0596786	0.0018111		55.4689	2.21502	57.2226	1.77202		59.3402	2.28833	60.4842	1.82087
0.552832	0.000860778		0.574764	0.000837655						0	0.110511	0.300339	0.0777512	0.0737612	0.0354771	0.000365601	0.18808		0.0724157	0.00265317	0.0596935	0.0018111		55.4697	2.34565	57.2275	1.76833		59.3415	2.42145	60.4896	1.81528
0.552853	0.000860883		0.574778	0.00083765				0	0	0.175887	0.146356	0.141036	0.0940372	0.0993788	0.0866706	0.277357	0.39867		0.072424	0.00265317	0.0597086	0.0018111		55.4706	2.3498	57.232	1.78731		59.3427	2.42145	60.4948	1.83655
0.552854	0.000860895		0.574784	0.000837697				0	0	0	0	0.0124332	0.0251341	0.0117336	0.0117337	0.139412	0.543997		0.0724323	0.00265141	0.0597241	0.00181194		55.4714	2.37091	57.2363	1.79159		59.344	2.44962	60.4997	1.84012
0.552876	0.000861058		0.574769	0.000837875					0	0	0	0.000105031	0.0429166	0.0482242	0.0189811	0			0.0724406	0.00265494	0.0597398	0.00181279		55.4722	2.36218	57.2404	1.75786		59.3454	2.43868	60.5044	1.80193
0.55288	0.000861084		0.574802	0.0008376				0	0	0	0	0	0.00456721	0.00625755	0.0472548	0.433796	0		0.0724489	0.00266022	0.0597557	0.00181194		55.4731	2.33316	57.2442	1.7718		59.3467	2.4047	60.5088	1.82068
0.552884	0.000861111		0.574807	0.0008376							1	0.0460815	0.132096	0.0516989	0.0280032	0			0.0724572	0.00266022	0.0597719	0.00181279		55.4739	2.30157	57.2477	1.76397		59.3481	2.3763	60.513	1.81091
0.552882	0.000861138		0.574806	0.00083799				0	0	0.00692521	0.0364972	0.0273718	0.0297738	0.0289656	0.0636697	0.16564	0.171206		0.0724656	0.00265846	0.0597884	0.00181363		55.4748	2.36012	57.251	1.81615		59.3495	2.43468	60.517	1.86373
0.552926	0.000860971		0.57481	0.000838011				0.0293557	0.0125773	0.00686904	0.0569582	0.0219847	0.019177	0.021367	0.035985	0.059733	0.252377		0.0724739	0.00265494	0.0598051	0.00181279		55.4758	2.37243	57.2541	1.78902		59.351	2.45352	60.5207	1.83402
0.552929	0.00086103		0.574798	0.000838177						0	0	0.0324324	0.158138	0.124059	0.0727061	0.0410532			0.0724823	0.00265494	0.0598221	0.00181363		55.4767	2.35393	57.2569	1.78667		59.3526	2.43655	60.5243	1.8299
0.552921	0.000860896		0.574803	0.000838215				0	0	0	0	0.0213435	0.00770392	0.0149348	0.0403946	0.17659			0.0724907	0.00265846	0.0598394	0.00181363		55.4777	2.32059	57.2595	1.75874		59.3542	2.39805	60.5276	1.80468
0.552966	0.000860578		0.574827	0.000837985				0.0692593	0.0167626	0.0885756	0.0808792	0.050044	0.0681519	0.0908543	0.0745707	0.0811307	0		0.0724992	0.00266022	0.0598569	0.00181363		55.4788	2.33525	57.2619	1.78988		59.3559	2.41119	60.5308	1.83407
0.552979	0.000860571		0.574834	0.000838023				0.0754717	0.0823625	0.0580175	0.160265	0.11939	0.128688	0.121597	0.186928	0.355081	0.14671		0.0725076	0.00266198	0.0598746	0.00181531		55.4799	2.31638	57.2641	1.78152		59.3577	2.38521	60.5338	1.82558
0.552967	0.000860468		0.574839	0.000838045				0.532633	0.388321	0.0955166	0.160693	0.145986	0.338836	0.329044	0.315585	0.446488	0		0.0725161	0.00265494	0.0598926	0.00181363		55.4811	2.30793	57.2661	1.78216		59.3596	2.38251	60.5366	1.83231
0.552995	0.000860619		0.574842	0.000838051				0.0349522	0.0482665	0.0226273	0.0370902	0.0332846	0.0215035	0.0359789	0.0779592	0.0804619	0.50632		0.0725247	0.00265141	0.0599108	0.00181447		55.4823	2.40285	57.2679	1.80604		59.3615	2.48052	60.5392	1.85425
0.552946	0.000860725		0.574827	0.000838008				0.0326049	0.160372	0.0394526	0.00753411	0.0946998	0.0406159	0.0487901	0.116539	0.119086	0		0.0725334	0.00264787	0.0599293	0.00181866		55.4836	2.32269	57.2696	1.81026		59.3636	2.39512	60.5417	1.85626
0.552963	0.000860678		0.574835	0.000838019				0.103385	0.1	0.023947	0.0363075	0.00151541	0.0139756	0.0133638	0.0191909	0.0689763	0.179029		0.0725421	0.0026461	0.0599479	0.0018195		55.485	2.34358	57.2711	1.76136		59.3658	2.41879	60.544	1.80595
0.552957	0.000860706		0.574826	0.000838301				0.224031	0.244357	0.1581	0.175472	0.150881	0.240204	0.266655	0.288878	0.302916	0		0.0725508	0.0026461	0.0599668	0.00181783		55.4864	2.35239	57.2724	1.79073		59.368	2.43436	60.5462	1.83962
0.552915	0.000861158		0.574853	0.000838231				0.218165	0.207551	0.14929	0.194899	0.170547	0.157805	0.181884	0.208337	0.219063	0.123265		0.0725597	0.00265141	0.0599859	0.00181783		55.4879	2.42087	57.2735	1.76594		59.3704	2.48883	60.5483	1.81684
0.552943	0.000861083		0.574839	0.000838501				0	0.0349493	0.159165	0.178493	0.368675	0.153974	0.10017	0.0982817	0.145349	0		0.0725687	0.0026461	0.0600051	0.00182118		55.4894	2.27589	57.2746	1.75633		59.3729	2.34646	60.5502	1.80089
0.552985	0.000860971		0.574846	0.000838552				0.0358795	0.023943	0.0692791	0.0387116	0.061039	0.0637216	0.0569063	0.0808076	0.116677	0.0329041		0.0725778	0.0026461	0.0600245	0.00182034		55.4911	2.38519	57.2754	1.80372		59.3754	2.46609	60.552	1.85227
0.553009	0.000860865		0.574814	0.000838759				0.0788124	0.0538531	0.103007	0.0916235	0.120016	0.0776785	0.0767619	0.0585347	0.110417	0.206791		0.072587	0.00265141	0.0600441	0.00181866		55.4928	2.33525	57.2762	1.80964		59.3781	2.40406	60.5537	1.85824
0.553038	0.000860791		0.57482	0.000838765				0.193192	0.207029	0.107255	0.0642007	0.0891231	0.136469	0.173323	0.15972	0.308781	0.282889		0.0725963	0.00264964	0.0600638	0.00182034		55.4946	2.37651	57.2768	1.76332		59.3809	2.45525	60.5553	1.81163
0.553046	0.000860834		0.574794	0.000839012				0	0	0	0	0	0.0247086	0.0548981	0.0366806	0.0317066	0		0.0726058	0.00264964	0.0600836	0.00182285		55.4964	2.29518	57.2774	1.7493		59.3838	2.37334	60.5569	1.79102
0.55308	0.000860638		0.57481	0.000839072				0	0.0379321	0.0537392	0.0108771	0.0221241	0.0869878	0.0449841	0.117761	0.0547586	0		0.0726155	0.00264787	0.0601036	0.00182452		55.4983	2.38872	57.2778	1.76746		59.3868	2.46982	60.5583	1.81255
0.553084	0.000860654		0.57481	0.000839068				0	0	0	0	0.00956117	0.0286263	0.028048	0				0.0726253	0.00265141	0.0601237	0.00182619		55.5003	2.33316	57.2781	1.75699		59.3899	2.40189	60.5596	1.80367
0.553088	0.000860767		0.574843	0.000838851				0	0	0	0	0	0	0	0	0			0.0726353	0.00264964	0.0601438	0.00182869		55.5023	2.29142	57.2783	1.77721		59.3931	2.36507	60.5609	1.82288
0.553083	0.000860766		0.574843	0.000838868				0	0	0	0	0	0	0.00250971	0.0234737	0.12094	0.215847		0.0726455	0.00264964	0.0601641	0.00182869		55.5044	2.28234	57.2785	1.8035		59.3964	2.35341	60.5621	1.85169
0.553105	0.000860654		0.574846	0.000838886				0	0	0	0	0	0	0	0				0.0726559	0.00264964	0.0601844	0.00182869		55.5065	2.35393	57.2785	1.77526		59.3998	2.4319	60.5632	1.82353
0.553123	0.000860654		0.574857	0.0008387				0.100929	0.106012	0.0750627	0.0279899	0.0978504	0.0612871	0.0854821	0.090499	0.28362	0.468304		0.0726665	0.00265317	0.0602047	0.00182785		55.5087	2.34825	57.2785	1.77699		59.4033	2.41557	60.5643	1.82436
0.553158	0.000860551		0.574861	0.000838726				0	0	0	0	0	0.0399717	0	0				0.0726774	0.00265317	0.060225	0.00182785		55.5109	2.41489	57.2784	1.78816		59.4068	2.48688	60.5652	1.83763
0.55314	0.000860806		0.574913	0.000838249				0.402095	0.291463	0.305182	0.375457	0.246488	0.259018	0.240372	0.0403167				0.0726885	0.00265494	0.0602454	0.00182785		55.5132	2.36218	57.2782	1.78216		59.4105	2.43655	60.5662	1.82968
0.553143	0.000860824		0.574937	0.000837956				0.200801	0.208435	0.195665	0.0952651	0.124682	0.140686	0.142163	0.08579	0.0335012	0		0.0726999	0.00265317	0.0602658	0.00182702		55.5155	2.36733	57.278	1.76941		59.4142	2.45034	60.567	1.81385
0.553148	0.000860825		0.574942	0.00083796					0	0.835356	0.320698	0.191767	0.105548	0.244197	0.298427	0.268228	0		0.0727116	0.00265317	0.0602861	0.00182619		55.5179	2.37961	57.2777	1.78988		59.418	2.45879	60.5678	1.83928
0.553112	0.000861177		0.574942	0.000837949				0	0	0	0	0.00265642	0.0164894	0.00887583	0.0308274	0.0549736	0.415751		0.0727236	0.00265494	0.0603065	0.00182619		55.5202	2.27689	57.2773	1.78731		59.4219	2.3549	60.5686	1.83664
0.553115	0.000861195		0.574933	0.000837834				0	0	0	0	0	0	0	0.0131042	0.186164	0.357878		0.0727359	0.0026567	0.0603267	0.00182619		55.5226	2.28449	57.2769	1.80795		59.4258	2.36058	60.5692	1.85787
0.553119	0.000861231		0.574939	0.000837869				0.144524	0.178438	0.118121	0.100169	0.0843752	0.0816991	0.0986796	0.142276	0.183236	0.252189		0.0727486	0.0026567	0.0603469	0.00182452		55.525	2.32689	57.2764	1.77721		59.4298	2.40661	60.5699	1.82971
0.553148	0.000861002		0.574943	0.000837909				0	0	0	0	0	8.57101e-05	0.00389831	0.0240001	0.070835	0		0.0727615	0.00265494	0.0603671	0.00182619		55.5274	2.33734	57.2758	1.79926		59.4338	2.41512	60.5704	1.84542
0.553137	0.000861149		0.574968	0.000837859						0	0.00712854	0.0377901	0.0301387	0.035331	0.0493023	0.223539	0.229711		0.0727749	0.00266022	0.0603871	0.00182535		55.5298	2.356	57.2752	1.7718		59.4379	2.42196	60.5709	1.82153
0.553141	0.000861168		0.574945	0.00083807				0	0	0	0	0.00386213	0.00263326	0.002642	0.00362604	0.0251653	0.0611012		0.0727886	0.0026567	0.0604071	0.00182702		55.5322	2.43531	57.2746	1.81638		59.442	2.51249	60.5714	1.86225
0.553185	0.000860753		0.574964	0.000838186				0	0	0	0.0293891	0.227658	0.0291163	0.0229153	0.0168843	0.107699	0.0869698		0.0728027	0.0026567	0.0604269	0.00182619		55.5346	2.39074	57.2739	1.80265		59.4461	2.47256	60.5718	1.84979
0.553212	0.000860551		0.574973	0.000838208				0.02342	0.0836606	0.0394389	0.0274376	0.0196533	0.0314651	0.017682	0.0263026	0.228293	0.397886		0.0728172	0.00265846	0.0604466	0.00182785		55.537	2.32689	57.2732	1.80942		59.4503	2.40023	60.5722	1.85599
0.55322	0.000860212		0.574948	0.000838476				0	0	0	0	0.0621958	0.135179	0.0836045	0.180346				0.0728321	0.00266198	0.0604662	0.00182702		55.5393	2.34617	57.2724	1.77699		59.4544	2.41621	60.5724	1.82608
0.553253	0.000860011		0.574957	0.000838508				0.188794	0.148992	0.2	0.217786	0.126528	0.088496	0.135179	0.163902	0.132245	0.867788		0.0728475	0.00266373	0.0604856	0.00182785		55.5416	2.31267	57.2715	1.74842		59.4586	2.39028	60.5727	1.79225
0.553259	0.000859998		0.574984	0.00083827				0	0	0	0	0	0	0	0	0	0		0.0728633	0.00266373	0.0605048	0.00183201		55.5438	2.39681	57.2706	1.78753		59.4628	2.47726	60.5728	1.83196
0.553263	0.000860015		0.57497	0.000838315				0	0.0927978	0.0162443	0.00370137	0.00845002	0.100865	0.0906286	0.0496708	0.0141963			0.0728796	0.00266022	0.0605239	0.00183201		55.546	2.33107	57.2697	1.78902		59.4669	2.41335	60.573	1.83613
0.553274	0.000860007		0.574948	0.000838388				0	0	0	0	0	0.00126447	0.000942862	0.000882157	0.0379219	0.266804		0.0728963	0.00266022	0.0605429	0.00183284		55.5481	2.25421	57.2687	1.77353		59.471	2.32723	60.573	1.81845
0.553277	0.000860025		0.574936	0.000838283				0	0	0.0453744	0.016563	0.00634729	0.0259632	0.0295022	0.0615809	0.206304	0.06824		0.0729136	0.00266022	0.0605616	0.00183367		55.5502	2.34358	57.2676	1.77093		59.4751	2.41766	60.573	1.8185
0.553304	0.000859823		0.574918	0.000838545				0	0	0	0	0	0.0183388	0.0342028	0.0877977	0.055618			0.0729313	0.00266198	0.0605802	0.00183533		55.5522	2.24766	57.2665	1.81048		59.4792	2.31602	60.5729	1.85412
0.553274	0.000859722		0.574908	0.000838575				0	0	0.121256	0.0958282	0.131078	0.099754	0.0865968	0.106141	0.18874	0.163616		0.0729496	0.00266198	0.0605986	0.00183616		55.5541	2.39532	57.2654	1.77721		59.4832	2.47146	60.5728	1.82514
0.553287	0.000859544		0.574978	0.000838232				0	0	0	0	0	0	0	0	0	0		0.0729684	0.00266022	0.0606168	0.00183616		55.5559	2.27589	57.2642	1.81279		59.4871	2.3586	60.5726	1.86433
0.553317	0.000859458		0.574983	0.000838249				0	0	0	0	0	0.00926083	0.00910573	0				0.0729877	0.00266022	0.0606348	0.00183698		55.5576	2.33316	57.263	1.77266		59.491	2.40903	60.5724	1.82139
0.553324	0.000859491		0.574998	0.000838328				0.111118	0.0912924	0.0613373	0.0939963	0.0884322	0.0596745	0.0615415	0.0578006	0.201225	0.477561		0.0730076	0.00266022	0.0606526	0.00183698		55.5592	2.37651	57.2617	1.75084		59.4948	2.44968	60.5721	1.79894
0.553328	0.000859511		0.575008	0.000838354				0.204071	0.0275315	0.0607704	0.186868	0.124882	0.147517	0.125748	0.104606	0.116311	0.610579		0.073028	0.00265494	0.0606702	0.00183864		55.5607	2.40941	57.2604	1.78388		59.4985	2.49176	60.5717	1.83215
0.553322	0.000859514		0.575001	0.000838412				0	0	0	0	0	0	0.00337242	0.0340502	0			0.073049	0.00265494	0.0606876	0.00183864		55.562	2.33837	57.2591	1.78216		59.5021	2.42058	60.5713	1.83127
0.553302	0.000859756		0.575033	0.000838201				0	0	0.034834	0.0150881	0.00288384	0.000504269	0.000336804	0.00686051	0.169309	0.142605		0.0730706	0.0026567	0.0607048	0.00183781		55.5633	2.29569	57.2577	1.80417		59.5057	2.36779	60.5708	1.85477
0.55328	0.000859991		0.575018	0.000838473				0	0.10878	0.118216	0.0920737	0.0366109	0.160448	0.0367988	0.0238419	0			0.0730928	0.0026567	0.0607218	0.00183781		55.5643	2.37704	57.2562	1.80203		59.5091	2.45846	60.5702	1.84904
0.553261	0.000860231		0.574999	0.000838734				0.0484454	0.0483122	0.0147889	0.00841908	0.00357766	0.0409036	0.031129	0.0173965	0	0		0.0731156	0.00265494	0.0607386	0.00183698		55.5653	2.34773	57.2547	1.74467		59.5124	2.42801	60.5696	1.78804
0.553267	0.000860228		0.574981	0.000838994				0.0545014	0.0353418	0.0344187	0.159399	0.0775079	0.0952956	0.0641716	0.066508	0.106571	0		0.0731389	0.00266373	0.0607552	0.00183698		55.5661	2.38263	57.2532	1.73313		59.5156	2.44358	60.5689	1.78164
0.553265	0.000860245		0.574962	0.000839254				0	0	0	0	0.040869	0.0102763	0.00526825	0	0			0.0731629	0.00266198	0.0607716	0.00183533		55.5668	2.38872	57.2516	1.82285		59.5187	2.46457	60.5682	1.87461
0.553267	0.00086025		0.575019	0.00083879				0	0	0.0279473	0.0303375	0.0172046	0.0363087	0.00848642	0	0.128418	0.558588		0.0731875	0.00266022	0.0607878	0.00183367		55.5673	2.31267	57.25	1.78947		59.5216	2.38784	60.5674	1.83585
0.553271	0.000860268		0.575042	0.000838539				0.0977961	0.0191606	0.0045798	0.0384993	0.0051767	0.00291307	0.0111832	0.0424843	0.110452	0.0981808		0.0732127	0.00266022	0.0608039	0.00183284		55.5676	2.27804	57.2483	1.80604		59.5244	2.34746	60.5666	1.85371
0.553289	0.000860177		0.575069	0.0008383				0	0	0	0	0	0	0.00226139	0.00625554	0	0		0.0732384	0.00265846	0.0608198	0.0018345		55.5678	2.42684	57.2467	1.74489		59.5271	2.50791	60.5656	1.79085
0.553299	0.000860197		0.575088	0.000838159					0	0	0	0	0	0	0	0	0		0.0732648	0.00265846	0.0608355	0.00183367		55.5678	2.4234	57.2449	1.78731		59.5296	2.50646	60.5647	1.83712
0.553321	0.000860208		0.575102	0.000838185				0	0	0	0	0	0	0	0.00483081	0	0		0.0732918	0.00265846	0.0608511	0.00183284		55.5676	2.29142	57.2432	1.77288		59.532	2.37233	60.5637	1.82137
0.553303	0.000860633		0.575107	0.000838216				0	0	0	0.112597	0.15051	0.0603706	0.0179921	0.0142036	0.00503516	0		0.0733194	0.00265846	0.0608665	0.00183367		55.5673	2.31055	57.2414	1.79755		59.5342	2.39209	60.5626	1.84678
0.55331	0.000860665		0.575087	0.000838065				0.0981033	0.148612	0.0791667	0.0557419	0.0319009	0.0224755	0.0399911	0.0396722	0.233004			0.0733476	0.00265846	0.0608817	0.00183533		55.5668	2.34773	57.2396	1.82437		59.5362	2.42183	60.5615	1.86848
0.553303	0.000860911		0.575071	0.000838251				0	0	0.0505495	0.232092	0.0119099	0.0517983	0.13513	0.0309086	0.0429179	0		0.0733764	0.00265141	0.0608969	0.00183367		55.5661	2.41489	57.2377	1.77266		59.5381	2.48675	60.5603	1.82296
0.553308	0.000860929		0.575073	0.000838274				0.0967092	0.059715	0.0596989	0.0367341	0.0571051	0.0656136	0.0464114	0.0466902	0.143127	0.392577		0.0734057	0.00265141	0.0609119	0.0018345		55.5652	2.3842	57.2358	1.79459		59.5398	2.46135	60.5591	1.84382
0.553314	0.000860932		0.575084	0.000838288				0.0556024	0.109661	0.124202	0.18006	0.0616043	0.149876	0.127195	0.0917843	0			0.0734356	0.00265141	0.0609268	0.0018345		55.5642	2.34773	57.2339	1.74732		59.5413	2.42775	60.5578	1.79606
0.553303	0.000860982		0.575066	0.000838544				0	0	0	0	0	0	0.0131248	0.0204822	0.0252089	0		0.0734661	0.0026567	0.0609416	0.0018345		55.5629	2.31216	57.2319	1.74312		59.5427	2.38702	60.5565	1.79176
0.553307	0.000861001		0.575136	0.00083811				0	0	0	0	0	0	0	0				0.0734971	0.00265846	0.0609562	0.00183533		55.5615	2.36628	57.23	1.79755		59.5439	2.44107	60.5552	1.84601
0.553306	0.000860998		0.575135	0.000838138				0	0.0887354	0.00906484	0.0277028	0.0422629	0.0349656	0.0734257	0.0689523	0.258658	0.127597		0.0735287	0.00266198	0.0609708	0.00183367		55.5599	2.27373	57.228	1.7813		59.5449	2.34758	60.5538	1.83271
0.553313	0.000860941		0.575109	0.000838347				0	0	0	0.0622879	0.0812505	0.0576886	0.0207069	0	0			0.0735608	0.00266198	0.0609854	0.0018345		55.5582	2.42485	57.2259	1.83721		59.5458	2.50818	60.5524	1.88592
0.553326	0.000860876		0.575084	0.000838843				0.145581	0.138116	0.223676	0.0994326	0.145173	0.135149	0.105148	0.0910994	0.0878309	0.182359		0.0735933	0.00266549	0.0609998	0.00183533		55.5563	2.34358	57.2239	1.7813		59.5465	2.4202	60.5509	1.83017
0.553354	0.000860675		0.575122	0.000838629				0	0	0.0420595	0.0136226	0.00327793	0.000852503	0.00391213	0.00521511	0	0		0.0736264	0.00266724	0.0610142	0.00183781		55.5542	2.3498	57.2218	1.82535		59.547	2.43319	60.5494	1.87134
0.553345	0.000860951		0.575128	0.00083868				0	0	0	0	0	0.00177933	0.00780392	0.00571041	0			0.0736599	0.00267074	0.0610286	0.00183781		55.5519	2.30581	57.2197	1.77439		59.5473	2.37705	60.5478	1.81877
0.553349	0.000860971		0.575185	0.000838609				0.0232187	0.0150089	0.0260297	0.0218221	0.0229645	0.0293299	0.0245681	0.0282603	0.0223638	0.0638011		0.0736939	0.00266724	0.0610429	0.00183616		55.5495	2.34358	57.2176	1.78238		59.5475	2.42032	60.5463	1.82958
0.553343	0.000861004		0.575185	0.000838714				0	0	0	0	0	0	0	0	0			0.0737282	0.00266724	0.0610572	0.00183781		55.5469	2.36628	57.2155	1.76048		59.5475	2.44596	60.5447	1.80442
0.55338	0.000860514		0.575197	0.000838725				0	0	0	0	0	0	0	0	0			0.073763	0.00266724	0.0610715	0.00183781		55.5442	2.38466	57.2133	1.74467		59.5474	2.46286	60.543	1.78991
0.553392	0.00086055		0.575193	0.000838896				0.0549534	0.031289	0.0488198	0.0270309	0.0515214	0.213859	0.154976	0.0184918	0	0		0.0737981	0.00266724	0.0610858	0.00183698		55.5414	2.31004	57.2111	1.79329		59.5471	2.39215	60.5414	1.84349
0.553357	0.000860812		0.575173	0.000838752				0	0.0717107	0.0183099	0.011685	0.0228224	0.0519679	0.0420126	0.0287674	0	0		0.0738336	0.00266724	0.0611	0.00183698		55.5384	2.30157	57.209	1.77526		59.5467	2.3746	60.5397	1.82317
0.553353	0.000861031		0.575175	0.000838752				0	0	0	0	0.112716	0.0889283	0.0816379	0.0140822	0	0		0.0738694	0.00266549	0.0611143	0.00183781		55.5353	2.3498	57.2068	1.73046		59.5461	2.42878	60.538	1.77434
0.553374	0.000860825		0.575138	0.000839101				0	0	0	0	0.0244957	0.0213192	0.0101693	0.0141165	0.0905249	0.378935		0.0739055	0.00266373	0.0611286	0.00183533		55.5321	2.40137	57.2045	1.76681		59.5453	2.47786	60.5363	1.81259
0.553378	0.000860827		0.575156	0.000839094				0.0319101	0.0191424	0.0110373	0.00856552	0.0578696	0.112298	0.0860597	0.0401372	0.00985749	0.113083		0.0739419	0.00266373	0.061143	0.00183367		55.5288	2.30369	57.2023	1.81194		59.5445	2.38095	60.5345	1.86244
0.553366	0.000860983		0.575159	0.000839127				0	0.0555763	0.0404609	0.0141012	0.00289868	0.00492996	0.00368651	0.0246087	0.164118	0.307198		0.0739785	0.00266549	0.0611573	0.00183533		55.5253	2.35187	57.2001	1.81783		59.5435	2.42878	60.5327	1.86428
0.553367	0.00086099		0.575189	0.000838893				0	0	0	0	0	0	0	0	0.0217444	0		0.0740153	0.00266899	0.0611717	0.00183533		55.5218	2.27804	57.1978	1.77957		59.5423	2.34808	60.531	1.82928
0.553363	0.000861026		0.575173	0.00083916				0	0	0.0014415	0.00334288	0.00698936	0.0045357	0.00127641	0.00274262	0.0947046	0		0.0740523	0.00266899	0.0611862	0.00183533		55.5182	2.38872	57.1956	1.75172		59.5411	2.46929	60.5292	1.80245
0.553347	0.000860932		0.575179	0.000839167				0	0	0	0.0627428	0.00387739	0.00117769	0.000394276	0.000507362	0.0358569	0.53132		0.0740894	0.00267423	0.0612007	0.00183698		55.5145	2.26725	57.1933	1.78388		59.5398	2.33949	60.5274	1.82939
0.553343	0.00086096		0.575185	0.000839175				0.21028	0.319421	0.322355	0.361815	0.272736	0.301987	0.316423	0.253087	0.258562	0		0.0741267	0.00267598	0.0612153	0.00183533		55.5108	2.35806	57.191	1.77699		59.5383	2.44023	60.5256	1.82839
0.553347	0.000860972		0.575211	0.00083893				0.383838	0.0305344	0	0	0	0	0.00953284	0.0769497	1			0.074164	0.00267946	0.0612299	0.00183616		55.507	2.36064	57.1888	1.73758		59.5368	2.44107	60.5238	1.78433
0.55336	0.000860846		0.575185	0.000839197				0	0	0.379549	0.382775	0.865215	0.216049	0.163356	0.0407229	0.045346	0		0.0742014	0.0026812	0.0612446	0.00183781		55.5031	2.36423	57.1865	1.78496		59.5351	2.44699	60.522	1.83322
0.553394	0.000860655		0.575196	0.00083921				0.298981	0.419306	0.289841	0.130268	0.0758049	0.0941599	0.0971111	0.0879967	0.0913957			0.0742389	0.00268468	0.0612594	0.00183781		55.4993	2.33525	57.1842	1.77353		59.5334	2.40865	60.5202	1.82412
0.553398	0.000860666		0.575207	0.000839184				0.164706	0.118769	0.0766236	0.0787439	0.0597043	0.0597949	0.115968	0.210145	0.433349	0.495412		0.0742763	0.00268988	0.0612743	0.00183698		55.4954	2.29518	57.182	1.77957		59.5317	2.36961	60.5184	1.83027
0.553425	0.000860467		0.575205	0.00083921				0.075925	0.166227	0.0202123	0.027096	0.0832016	0.0630024	0.0835445	0.0748768	0.119619	0		0.0743137	0.00268988	0.0612892	0.00183864		55.4915	2.40285	57.1797	1.81699		59.5298	2.48756	60.5166	1.86363
0.553449	0.000860326		0.575185	0.000839439				0	0	0	0	0	0	0	0.00736246	0			0.0743511	0.00269334	0.0613042	0.00183946		55.4876	2.35393	57.1774	1.85262		59.528	2.43512	60.5148	1.90208
0.553459	0.000860337		0.575196	0.000839437				0	0	0.32107	0.0313359	0.00497159	0.00249135	0.000961236	0.0381571	0.355187			0.0743884	0.00269334	0.0613193	0.00183781		55.4837	2.32898	57.1752	1.79415		59.526	2.40712	60.513	1.84179
0.553459	0.000860321		0.575225	0.000839217				0.249792	0.255157	0.0247059	0.0902613	0.0715189	0.167046	0.145721	0.110378	0.0483394			0.0744256	0.00269161	0.0613345	0.00183781		55.4798	2.37243	57.173	1.74378		59.5241	2.45836	60.5113	1.79082
0.553446	0.000860545		0.575241	0.000839201				0.0083612	0.0661578	0.143417	0.155428	0.141119	0.124488	0.211242	0.183079	0.418295	0.822128		0.0744627	0.00269334	0.0613497	0.00183781		55.476	2.33942	57.1708	1.78473		59.5221	2.4244	60.5096	1.8321
0.553455	0.000860546		0.575237	0.000839435				0	0	0	0	0	0	0	0	0			0.0744997	0.00269679	0.061365	0.00183781		55.4722	2.3498	57.1686	1.83201		59.5201	2.43109	60.5079	1.88333
0.553474	0.000860695		0.575214	0.00083971				0.435701	0.350216	0.541749	0.317202	0.181914	0.220597	0.208024	0.263667	0.219294	0.491252		0.0745365	0.00269679	0.0613804	0.00183946		55.4684	2.26775	57.1664	1.76659		59.5181	2.34167	60.5062	1.8162
0.553463	0.000860581		0.575206	0.000839628				0.211361	0.367319	0.0958306	0.0175214	0.0126507	0.00725797	0.0291179	0.120114	0.401438	0.565755		0.074573	0.00270196	0.0613959	0.00184111		55.4648	2.40486	57.1642	1.79329		59.5162	2.47805	60.5046	1.84288
0.553465	0.000860592		0.575209	0.000839647				0	0	0.311731	0	0.0812147	0.0646153	0.0818462	0.0292712	0	0		0.0746094	0.00269852	0.0614114	0.00184111		55.4612	2.27589	57.1621	1.7813		59.5142	2.35244	60.503	1.83319
0.553469	0.000860602		0.575215	0.000839655				0.131013	0.0896533	0.0755741	0.0772233	0.109427	0.143014	0.107957	0.0594626	0.0186434	0		0.0746456	0.00269852	0.0614271	0.00184276		55.4577	2.356	57.1601	1.73936		59.5123	2.43337	60.5015	1.78475
0.55351	0.000860619		0.57517	0.000839855				0	0	0	0	0	0	0	0	0			0.0746815	0.00269679	0.0614427	0.00184276		55.4543	2.36423	57.158	1.77785		59.5104	2.44604	60.5	1.82444
0.55354	0.000860386		0.575177	0.000840152				0	0	0	0	0	0.00379129	0	0	0			0.0747172	0.00270024	0.0614585	0.00184276		55.4509	2.34358	57.156	1.73847		59.5085	2.42491	60.4986	1.78383
0.553552	0.000860393		0.575161	0.000840052					0	0	0	0	0	0.013535	0.128112	0.480851	0		0.0747526	0.00270196	0.0614743	0.00184194		55.4477	2.34773	57.1541	1.78816		59.5067	2.43148	60.4973	1.82971
0.553564	0.000860379		0.575169	0.000840076				0	0	0	0	0	0	0	0	0			0.0747878	0.00270196	0.0614901	0.00184029		55.4447	2.37243	57.1522	1.78988		59.505	2.45914	60.496	1.83755
0.553592	0.000860172		0.575147	0.000840058				0.00694106	0.025028	0.0151077	0.0206855	0.0263303	0.0291997	0.0388687	0.0646016	0.158438	0.643314		0.0748226	0.00270368	0.061506	0.00184194		55.4417	2.29305	57.1503	1.77266		59.5033	2.37504	60.4948	1.81904
0.553576	0.00085998		0.575176	0.000839813				0	0.013286	0.0103608	0.0126951	0.003319	0.00342734	0.00763757	0.0493029	0.0507555			0.0748572	0.0027054	0.0615219	0.00184194		55.4389	2.37757	57.1486	1.73313		59.5017	2.46058	60.4937	1.78195
0.553577	0.000860158		0.575186	0.000839825				0	0.0847348	0.0296901	0.0210444	0.00906566	0.00994012	0.0118751	0.00872969	0			0.0748915	0.0027054	0.0615379	0.00184441		55.4363	2.34358	57.1469	1.84111		59.5002	2.42745	60.4926	1.88973
0.55357	0.000860276		0.575172	0.000840087				0.0512107	0.0556082	0.106682	0.0513515	0.0279523	0.044875	0.0849758	0.0893988	0.103289	0.209268		0.0749254	0.00270712	0.0615538	0.00184606		55.4338	2.36628	57.1452	1.78388		59.4989	2.43615	60.4917	1.8282
0.553572	0.000860291		0.575178	0.000840089				0	0.0456051	0.0130097	0.00485266	0.00201671	0.000499975	0.00207492	0	0			0.0749591	0.00270368	0.0615698	0.00184523		55.4314	2.32898	57.1437	1.80942		59.4976	2.41222	60.4908	1.85713
0.553554	0.000860518		0.575161	0.000840334				0.0620122	0.0343002	0.0226872	0.0138947	0.0131301	0.00894611	0.0123435	0.0461061	0.105306	0.451392		0.0749925	0.0027054	0.0615859	0.00184441		55.4292	2.34565	57.1422	1.77699		59.4964	2.42315	60.4901	1.8281
0.553574	0.000860648		0.575163	0.000840337				0.0751815	0.0334862	0.0144772	0.017345	0.0583168	0.0458377	0.0351467	0.029199	0.00285089	0.00650995		0.0750255	0.0027054	0.0616019	0.00184441		55.4272	2.33107	57.1408	1.73402		59.4954	2.41018	60.4895	1.78027
0.553611	0.000860414		0.575172	0.000840351				0	0	0	0.0155623	0.00522519	0.00646325	0.0171708	0	0	0.0630247		0.0750583	0.00270368	0.0616179	0.00184441		55.4254	2.32269	57.1396	1.78582		59.4945	2.40136	60.4889	1.83277
0.553587	0.000860244		0.575196	0.000840478				0	0	0.147943	0.0912726	0.081431	0.0567361	0.0919391	0.0885857	0			0.0750908	0.00270368	0.0616339	0.00184441		55.4237	2.34565	57.1384	1.78388		59.4937	2.42947	60.4885	1.83606
0.553609	0.000860033		0.575193	0.000840484				0	0	0.082397	0.153593	0.121579	0.0633484	0.143425	0.112387	0.0537209	0.233057		0.075123	0.00270368	0.0616499	0.00184523		55.4223	2.31004	57.1373	1.78302		59.4931	2.39263	60.4883	1.83258
0.553619	0.000860043		0.575201	0.000840491				0	0.186981	0.0197797	0.0908215	0.0958102	0.0564134	0.136155	0.0738995	0.207117	0		0.0751549	0.00270368	0.0616658	0.00184523		55.421	2.375	57.1363	1.78302		59.4926	2.45351	60.4881	1.83258
0.553646	0.000860195		0.575177	0.00084073				0	0.0558524	0.144168	0.127878	0.167207	0.149825	0.227231	0.134159	0			0.0751865	0.00270024	0.0616817	0.00184523		55.4199	2.33577	57.1355	1.80095		59.4922	2.41471	60.4881	1.85103
0.55368	0.000859971		0.575195	0.000840679				0	0	0	0	0	0	0	0.0206186	0	0		0.0752179	0.00270024	0.0616976	0.00184523		55.419	2.28019	57.1347	1.78302		59.4921	2.35703	60.4883	1.83258
0.553704	0.000859729		0.575202	0.000840681				0	0	0.0817649	0.00945123	0.0189969	0.0202226	0.01785	0.0117144	0.00835985	0		0.075249	0.00269852	0.0617135	0.0018477		55.4182	2.33159	57.1341	1.7967		59.4921	2.41025	60.4886	1.84419
0.553678	0.000859944		0.575222	0.000840737				0	0	0	0	0	0	0	0	0	0		0.0752799	0.00269507	0.0617292	0.00184852		55.4177	2.28019	57.1336	1.7705		59.4922	2.36111	60.489	1.81727
0.553659	0.000860148		0.575233	0.000840746				0	0	0.315254	0.152173	0.187982	0.195634	0.222814	0.214692	0.249475	0		0.0753105	0.00269334	0.061745	0.00184688		55.4174	2.29518	57.1333	1.76833		59.4926	2.36986	60.4896	1.8104
0.553674	0.000860175		0.575282	0.000840599				0	0.0917277	0.0067101	0.168425	0.0808243	0.0578042	0.0935615	0.0630593	0.138439	0.207808		0.0753409	0.00269161	0.0617606	0.00184688		55.4172	2.38669	57.1331	1.83035		59.4931	2.46889	60.4904	1.88223
0.553698	0.000859958		0.575284	0.000840617					0	0.0168178	0.00766586	0.00496761	0.0260163	0.0564043	0.100477	0.0521367	0		0.0753711	0.00269161	0.0617762	0.00184606		55.4172	2.39074	57.133	1.79159		59.4937	2.47517	60.4913	1.84233
0.553709	0.000859835		0.575303	0.000840383				0	0.0244485	0.0807737	0.0112132	0.0172207	0.0435886	0.0437875	0.0461383	0.0571743	0		0.0754011	0.00269334	0.0617917	0.00184523		55.4175	2.41342	57.1331	1.76136		59.4946	2.49465	60.4923	1.8094
0.553713	0.000859837		0.575289	0.000840475				0	0.024109	0.104701	0.0571965	0.0253448	0.0202397	0.0339421	0.0440328	0.0113991	0.0826945		0.0754309	0.00269507	0.0618071	0.00184852		55.4178	2.36218	57.1333	1.74024		59.4956	2.44378	60.4936	1.7842
0.553739	0.000859765		0.575277	0.000840777				0	0	0.0339391	0.0612419	0.0780105	0.0634493	0.0461138	0.00865551	0.0414183	0		0.0754606	0.00269679	0.0618224	0.00184606		55.4184	2.32689	57.1336	1.74201		59.4968	2.41171	60.495	1.78862
0.553752	0.000859792		0.575276	0.000840761				0.0580127	0.143177	0.0485005	0.0107955	0.026205	0.00774901	0.0255355	0.036225	0.0546446	0.0388413		0.0754901	0.00270024	0.0618376	0.0018477		55.4192	2.37143	57.1341	1.77266		59.4982	2.45384	60.4966	1.8212
0.553742	0.000859973		0.575283	0.000840785				0.0324799	0.00885201	0.0014547	0.0318855	0.0970584	0.0998243	0.216319	0.141038	0.230325	0.141548		0.0755195	0.00270024	0.0618527	0.00184934		55.4201	2.28234	57.1348	1.78902		59.4998	2.35703	60.4983	1.83638
0.553747	0.000859975		0.575301	0.000840564				0	0	0	0	0.00376831	0.000193946	0	0	0	0		0.0755487	0.00270196	0.0618677	0.00185016		55.4211	2.32269	57.1356	1.76746		59.5015	2.40124	60.5003	1.8151
0.553745	0.000859985		0.575331	0.000840319				0.203822	0.15488	0.00147227	0.000269517	0.000183057	0.000224914	0.000617441	0.0369996	0.0491429	0		0.0755778	0.00270024	0.0618825	0.00184934		55.4224	2.36012	57.1366	1.79266		59.5035	2.44629	60.5024	1.84015
0.553753	0.000859786		0.575362	0.000840074				0.0702367	0.0586404	0.0314502	0.0246642	0.113753	0.0812446	0.109571	0.155749	0.0618632	0		0.0756068	0.00270368	0.0618973	0.00184934		55.4237	2.375	57.1377	1.73313		59.5056	2.45351	60.5046	1.77967
0.553749	0.000859813		0.575355	0.000839991				0	0	0	0	0	0.00101278	0.0186306	0	0	0		0.0756358	0.00270712	0.0619119	0.00185016		55.4252	2.29518	57.139	1.75874		59.5078	2.37308	60.507	1.81151
0.553722	0.000860023		0.57536	0.000839997				0	0	0	0	0	0.00478131	0.00537111	0.020614	0.0320248	0.049659		0.0756646	0.00270712	0.0619264	0.00185262		55.4269	2.31849	57.1404	1.80434		59.5102	2.39944	60.5096	1.85327
0.553727	0.000860024		0.575373	0.000839996				0	0	0	0	0.00894345	0	0	0.00306147	0.0138667	0		0.0756934	0.0027054	0.0619408	0.00185343		55.4287	2.24547	57.1419	1.78902		59.5128	2.32819	60.5124	1.83577
0.553752	0.000859836		0.57538	0.000839994				0.00441552	0.0013995	0.0107394	0.00456357	0.00285087	0.00314422	0.00931602	0.00241653	0.0778028	0.0993414		0.0757222	0.00270712	0.0619551	0.0018518		55.4306	2.37243	57.1436	1.78302		59.5156	2.45318	60.5153	1.83124
0.553756	0.000859821		0.575387	0.000839992				0.187806	0.306152	0.20386	0.144207	0.0892635	0.0544429	0.0436393	0.0660718	0.0996948	0.0712627		0.0757509	0.00270883	0.0619692	0.0018518		55.4326	2.36476	57.1455	1.78473		59.5184	2.44327	60.5184	1.83389
0.553772	0.000859831		0.57537	0.000840233				0	0	0	0.00323161	0.00630727	0.0146053	0.0127633	0.00376821	0.0609933	0.539793		0.0757796	0.00270712	0.0619832	0.00185098		55.4347	2.31216	57.1475	1.76572		59.5215	2.3885	60.5216	1.81515
0.553796	0.000859925		0.575377	0.000840231				0	0	0	0.0170243	0.0211579	0.0161212	0.00534865	0.00208095	0.0224757	0.0331145		0.0758082	0.0027054	0.061997	0.00185343		55.4369	2.29944	57.1496	1.8018		59.5246	2.37958	60.525	1.8507
0.553807	0.000859873		0.575385	0.000840386				0.0674121	0.0293605	0.0145891	0.00973999	0.0688054	0.0415581	0.0506705	0.0284153	0.010868	0		0.0758368	0.0027054	0.0620107	0.00185343		55.4391	2.36423	57.1519	1.79863		59.528	2.43816	60.5285	1.84832
0.553854	0.00086		0.575368	0.000840284				0	0	0	0.011452	0.0491563	0	0	0	0	0		0.0758655	0.00270368	0.0620243	0.00185343		55.4415	2.33316	57.1543	1.78816		59.5314	2.39918	60.5321	1.83577
0.553843	0.000860013		0.575375	0.0008403				0.183225	0.116979	0.0669822	0.18122	0.16211	0.132649	0.134301	0.0946911	0.143862	0.116866		0.0758941	0.00270368	0.0620378	0.0018518		55.4439	2.32898	57.1568	1.80604		59.5349	2.40789	60.5359	1.85582
0.553871	0.000859822		0.575354	0.000840565				0	0	0	0	0.00627041	0.0314474	0.0348767	0.0236222	0.0155383	0		0.0759227	0.00270368	0.0620511	0.0018518		55.4464	2.3498	57.1594	1.73513		59.5386	2.43161	60.5398	1.7819
0.553875	0.000859796		0.575366	0.000840556				0.00575264	0.167649	0.116434	0.102958	0.0608555	0.0616337	0.0617798	0.0884082	0.0597248	0.100147		0.0759513	0.00270712	0.0620643	0.00185262		55.4489	2.38669	57.1622	1.79522		59.5423	2.46796	60.5438	1.84125
0.553908	0.000859571		0.575396	0.000840309				0	0.371701	0.124328	0.0330247	0.0899606	0.00802323	0.00488001	0	0	0		0.0759799	0.00270712	0.0620773	0.00185343		55.4514	2.39074	57.165	1.76919		59.5462	2.47006	60.5479	1.81889
0.553929	0.000859349		0.57538	0.000840544				0	0	0	0	0	0.0043148	0.000910701	0.00748832	0	0		0.0760085	0.00270368	0.0620902	0.00185343		55.454	2.33107	57.1679	1.8035		59.5501	2.41439	60.5521	1.85245
0.553999	0.000858761		0.575403	0.00084065				0.175032	0.0866794	0.460847	0.130664	0.0511371	0.111514	0.10255	0.0839925	0.0806736	0.0135387		0.0760372	0.00271055	0.062103	0.00185507		55.4566	2.37038	57.171	1.77871		59.5541	2.44068	60.5564	1.82791
0.554014	0.000858737		0.575426	0.00084052				0	0.152736	0.223834	0.00659884	0.0112204	0.0115764	0.0232614	0.0141748	0.0322875	0.0580362		0.0760658	0.00271226	0.0621156	0.00185507		55.4591	2.29518	57.1741	1.78559		59.5582	2.36014	60.5607	1.83588
0.554019	0.000858727		0.575412	0.000840589				0.143522	0.0534323	0.0220386	0.0276586	0.0756026	0.0621823	0.0470275	0.0207796	0.00836095	0.155956		0.0760945	0.00271055	0.0621282	0.00185425		55.4617	2.37091	57.1772	1.77785		59.5623	2.44766	60.5652	1.82785
0.553959	0.000859208		0.575406	0.000840644				0	0	0.0286899	0.00302106	0.000678282	0.0146917	0.0232502	0.0326933	0.243824	0.445804		0.0761231	0.00270883	0.0621406	0.00185507		55.4643	2.3295	57.1804	1.78346		59.5665	2.41102	60.5696	1.83283
0.553966	0.000859179		0.575386	0.000840522				0.246534	0.270259	0.238277	0.138977	0.169531	0.137322	0.108689	0.102907	0.0675518	0.0649418		0.0761517	0.00270883	0.0621529	0.00185343		55.4669	2.31004	57.1837	1.76963		59.5707	2.39082	60.5741	1.81669
0.553971	0.000859168		0.575361	0.000840805				0	0	0	0	0	0.0341408	0.0102752	0	0	0		0.0761804	0.00271055	0.062165	0.0018518		55.4694	2.30632	57.187	1.76397		59.575	2.38273	60.5787	1.81431
0.553977	0.000859158		0.575359	0.000840831				0	0	0	0	0	0.014612	0.0293643	0.0311571	0			0.076209	0.00270712	0.0621771	0.0018518		55.4719	2.38872	57.1903	1.78302		59.5792	2.46585	60.5832	1.83035
0.553983	0.000859165		0.575386	0.000840598				0	0	0	0	0.00036358	0.00227766	0.00238813	0	0	0		0.0762376	0.0027054	0.062189	0.0018518		55.4743	2.31638	57.1937	1.78902		59.5835	2.39494	60.5878	1.83831
0.553996	0.000859097		0.575378	0.000840822				0	0	0	0	0.00132605	0.00872662	0.0064797	0.0155206	0.0474505	0.191133		0.0762661	0.00270712	0.0622009	0.00185262		55.4767	2.42485	57.1971	1.76572		59.5878	2.50337	60.5923	1.81436
0.55396	0.000859321		0.575375	0.00084104				0.0406894	0.0499022	0.152677	0.0999403	0.0433992	0.0447167	0.0488461	0.0511962	0.103824	0.265093		0.0762947	0.0027054	0.0622126	0.00185262		55.479	2.41489	57.2004	1.78302		59.5921	2.49289	60.5969	1.83218
0.553966	0.000859312		0.575382	0.000841037				0.0661548	0.208542	0.255556	0.173078	0.224748	0.240114	0.22298	0.195103	0.134881	0.208833		0.0763232	0.00270712	0.0622242	0.00185262		55.4813	2.31638	57.2037	1.77612		59.5964	2.39507	60.6014	1.8233
0.553968	0.000859289		0.575383	0.000841021				0.00929272	0.0314976	0.0782351	0.0799685	0.0336023	0.0301603	0.0340366	0.0281013	0.0128477	0.132833		0.0763516	0.00271226	0.0622357	0.0018518		55.4835	2.33994	57.2071	1.81048		59.6006	2.41561	60.6058	1.86215
0.553974	0.00085928		0.575381	0.000841398				0.085916	0.0201143	0.045482	0.112824	0.0992082	0.119215	0.127696	0.120726	0.208132	0.285186		0.07638	0.00271739	0.0622471	0.0018518		55.4856	2.31849	57.2103	1.79181		59.6048	2.39365	60.6102	1.83855
0.554008	0.00085933		0.575376	0.00084134				0.151413	0.216503	0.282633	0.246286	0.208709	0.269268	0.138194	0.173961	0.195212	0.171045		0.0764083	0.0027225	0.0622584	0.0018518		55.4876	2.33107	57.2135	1.75961		59.609	2.40712	60.6146	1.81072
0.554007	0.000859297		0.575328	0.000841395				0	0.30312	0.0300773	0.0761492	0.102155	0.0863517	0.0708329	0.0725266	0.109969	0.192012		0.0764366	0.00272421	0.0622696	0.0018518		55.4896	2.43279	57.2167	1.77354		59.6131	2.52114	60.6188	1.826
0.554013	0.000859288		0.575347	0.000841203				1	0.32	0.402985	0.0747075	0.23481	0.130664	0.205749	0.125591	0.319077			0.0764647	0.00272761	0.0622808	0.00185343		55.4914	2.29569	57.2198	1.81866		59.6172	2.37296	60.623	1.86634
0.554005	0.000859218		0.575359	0.000841199				0	0	0	0	0	0.00579068	0	0	0	0		0.0764928	0.00272591	0.0622918	0.00185425		55.4932	2.4398	57.2228	1.78839		59.6212	2.52659	60.627	1.83783
0.553983	0.000859366		0.575366	0.000841198				0.0942895	0.360027	0.101425	0.0624653	0.161391	0.169237	0.164234	0.0831634	0.160106	0.0473934		0.0765208	0.00272591	0.0623027	0.00185589		55.4948	2.31849	57.2257	1.76659		59.6251	2.40084	60.6309	1.81637
0.553966	0.000859524		0.575411	0.000841139				0	0	0	0.00589971	0.0150148	0.0147864	0.0158706	0.0185384	0.00831397	0		0.0765486	0.00272591	0.0623136	0.0018567		55.4964	2.27589	57.2285	1.76572		59.629	2.35669	60.6347	1.81463
0.553995	0.000859296		0.575399	0.000840728				0	0	0	0.0454516	0.0178198	0.0295462	0.0152509	0.0165941	0.0314347	0.024116		0.0765764	0.00272591	0.0623244	0.00185589		55.4979	2.31004	57.2312	1.79841		59.6328	2.39209	60.6384	1.84999
0.554007	0.000859288		0.575408	0.000840744				0.136707	0.0882979	0.145916	0.214835	0.262985	0.265542	0.118633	0.0565015				0.076604	0.00272421	0.062335	0.00185507		55.4992	2.26074	57.2338	1.77548		59.6365	2.34311	60.6419	1.82459
0.554016	0.000859282		0.575435	0.000840491				0.0240284	0.085662	0.0740615	0.000426599	0.018551	0.047738	0.0576776	0.0353518	0.00523157	0		0.0766315	0.00272591	0.0623456	0.00185343		55.5005	2.38669	57.2362	1.76855		59.6401	2.46939	60.6452	1.81824
0.554015	0.000859278		0.575442	0.000840473				0.21592	0.254419	0.360303	0.208585	0.211437	0.221864	0.13869	0.122654	0.278386	0.478163		0.0766588	0.00272761	0.0623561	0.00185262		55.5017	2.33525	57.2385	1.79585		59.6436	2.40968	60.6484	1.84715
0.554	0.000859324		0.575448	0.000840466				0	0	0.0137538	0.0272033	0.0348035	0.0156229	0.0184828	0.0165022	0.0073421	0		0.076686	0.00272421	0.0623666	0.00185262		55.5027	2.31638	57.2407	1.76681		59.647	2.39853	60.6514	1.8146
0.554007	0.000859357		0.575473	0.000840586				0.414391	0.242044	0.167144	0.22753	0.303915	0.370668	0.34766	0.293779	0.235195	0.156521		0.076713	0.0027225	0.0623769	0.00185016		55.5037	2.42087	57.2427	1.75216		59.6504	2.50869	60.6542	1.80117
0.554021	0.000859335		0.575502	0.000840418				0.0278112	0.010368	0.00303523	0.0377188	0.0111439	0.0283923	0.00267513	0	0	0		0.0767399	0.00272421	0.0623871	0.00185507		55.5045	2.35393	57.2445	1.81217		59.6536	2.43958	60.6569	1.8589
0.55401	0.00085954		0.575503	0.00084042				0.0823171	0.0920086	0.0677435	0.0296268	0.0260946	0.0532093	0.0675903	0.0795611	0.0586909	0.0211487		0.0767666	0.00272591	0.0623973	0.00185752		55.5053	2.33525	57.2462	1.85016		59.6567	2.41605	60.6593	1.8957
0.553967	0.000859966		0.575527	0.000840427					0	0	0	0	0	0	0	0			0.0767931	0.00272761	0.0624074	0.00185343		55.506	2.26508	57.2477	1.77871		59.6597	2.34111	60.6615	1.83135
0.55395	0.000860177		0.575537	0.000840389				0	0	0.0119749	0.0233357	0.0412624	0.0485245	0.0781678	0.106192				0.0768195	0.002731	0.0624173	0.00185343		55.5065	2.38263	57.249	1.72081		59.6626	2.45924	60.6635	1.76724
0.553958	0.000860196		0.575576	0.000840137				0.0375354	0.0333872	0.0172499	0.0271856	0.0478657	0.0347778	0.034071	0.0362114	0.0406766	0.061017		0.0768457	0.00273439	0.0624272	0.00185343		55.507	2.31004	57.2501	1.81363		59.6654	2.38614	60.6654	1.86375
0.554025	0.000860077		0.575583	0.000840135				0	0	0	0	0	0.00154774	0.0028494	0.000820836	0	0.170154		0.0768717	0.00273608	0.062437	0.00185343		55.5074	2.38466	57.2511	1.74555		59.6681	2.47438	60.667	1.79365
0.554041	0.000860052		0.575595	0.000840123				0	0	0	0	0	0	0	0	0	0		0.0768976	0.00273777	0.0624467	0.00185507		55.5077	2.32689	57.2519	1.77548		59.6707	2.41262	60.6684	1.82013
0.554047	0.000860018		0.575596	0.000840347				0.0523793	0.0408499	0.033	0.0695287	0.0102377	0.0185566	0.00868749	0.0210931	0.0615168	0.341577		0.0769232	0.00273777	0.0624563	0.00185589		55.5079	2.40687	57.2525	1.76746		59.6732	2.49124	60.6695	1.81099
0.554054	0.000860007		0.575641	0.000840222				0.0292445	0.0421737	0.0860969	0.117479	0.0807122	0.059115	0.0328731	0.0338939	0	0		0.0769487	0.00273946	0.0624658	0.0018518		55.5081	2.3253	57.2529	1.8111		59.6756	2.39807	60.6705	1.86277
0.554079	0.000860132		0.575649	0.000840223				0	0	0	0	0	0	0.00653522	0.00928951	0.0016012	0		0.0769741	0.00273777	0.0624753	0.00185262		55.5082	2.32479	57.2532	1.81531		59.6779	2.40392	60.6713	1.86801
0.55404	0.000860561		0.575656	0.000840225				0.16526	0.171208	0.0817353	0.135164	0.138352	0.114118	0.181004	0.418605				0.0769992	0.00273269	0.0624846	0.00185262		55.5082	2.29731	57.2532	1.78816		59.68	2.3794	60.6718	1.84012
0.554074	0.000860566		0.575648	0.00084018				0	0.0750894	0.0228448	0.0029284	0.027033	0.0224787	0.0165319	0.00939798	0	0.185599		0.0770242	0.00273269	0.0624938	0.00185589		55.5082	2.26775	57.2531	1.77699		59.6821	2.34654	60.6722	1.82262
0.554097	0.000860521		0.575636	0.000840074				0	0.388521	0.28407	0.168953	0.159105	0.0938153	0.00350822	0.0237311	0	0		0.0770491	0.002731	0.0625029	0.00185507		55.5081	2.36476	57.2529	1.8001		59.6841	2.44069	60.6723	1.85081
0.5541	0.000860484		0.575672	0.00083991				0	0	0	0.00084071	0.0118864	0.0105771	0.0126778	0.0128611	0	0		0.0770737	0.00272591	0.0625119	0.0018567		55.508	2.3415	57.2525	1.78043		59.6861	2.42469	60.6723	1.8289
0.554103	0.000860434		0.575679	0.00083993				0	0	0	0.0201522	0.0150072	0.0282159	0.00177911	0	0	0		0.0770983	0.00272421	0.0625208	0.00185833		55.5078	2.32791	57.2519	1.79159		59.6879	2.41275	60.6721	1.8405
0.554135	0.00086022		0.575694	0.000839927				0.00621878	0.00725814	0.0117915	0.00560692	0.00907102	0.00913556	0.0105708	0.00749796	0.012903	0.0178052		0.0771227	0.00272591	0.0625296	0.00185915		55.5076	2.37855	57.2512	1.78988		59.6897	2.46307	60.6717	1.84319
0.554157	0.000860004		0.575711	0.000839995				0.0223972	0.00137245	0.000715272	0.000300163	0.000221511	0.00218222	0.000772245	0	0	0		0.077147	0.00272761	0.0625382	0.00185915		55.5074	2.37038	57.2503	1.78988		59.6914	2.45262	60.6712	1.84143
0.55416	0.000860007		0.575729	0.000840036				0	0.00854632	0.0205493	0.0111381	0.0131486	0.0281816	0.0269895	0.00242313	0	0		0.0771712	0.00272761	0.0625468	0.00185915		55.5072	2.32059	57.2493	1.80711		59.6931	2.40315	60.6705	1.86091
0.55414	0.000860226		0.575754	0.000840059				0	0	0	0	0	0.00947013	0.00758145	0	0	0		0.0771952	0.00272761	0.0625553	0.00185996		55.5069	2.36833	57.2482	1.78902		59.6947	2.45898	60.6697	1.83355
0.554124	0.000860434		0.575752	0.000839883				0	0	0	0	0	0	0	0	0	0		0.0772192	0.002731	0.0625636	0.00186077		55.5067	2.44069	57.247	1.81071		59.6962	2.52372	60.6688	1.85866
0.554137	0.000860431		0.575788	0.000840045				0	0	0	0	0.00387845	0	0	0	0	0		0.077243	0.00273269	0.0625719	0.00186321		55.5065	2.45836	57.2458	1.7718		59.6977	2.53812	60.6677	1.82132
0.554143	0.000860437		0.575799	0.000840134				0.00353559	0.00667978	0.00485676	0.0127334	0.0126054	0.0150586	0.00790442	0.00765695	0	0		0.0772669	0.002731	0.06258	0.00186403		55.5062	2.26941	57.2444	1.78582		59.6992	2.35483	60.6666	1.83406
0.554175	0.000860561		0.575807	0.000839787				0	0	0	0	0	0	0	0	0	0		0.0772906	0.002731	0.062588	0.00186403		55.506	2.32059	57.243	1.77093		59.7007	2.40558	60.6654	1.82048
0.554187	0.000860524		0.575826	0.000839829				0	0.000180316	0.000555021	0.000320926	0.00187382	0.00144519	0.00144079	0	0	0		0.0773143	0.00273269	0.062596	0.00186159		55.5058	2.39883	57.2415	1.79073		59.7021	2.4825	60.6641	1.84248
0.554177	0.000860682		0.57585	0.000839949				0	0	0	0	0	0	0	0	0	0		0.0773379	0.002731	0.0626038	0.00186077		55.5057	2.29944	57.2399	1.78152		59.7036	2.37927	60.6627	1.83119
0.554212	0.000860732		0.575834	0.000840188				0.0323127	0.00884104	0.0049783	0.00576927	0.00322659	0.00362837	0.00621089	0.0018278	0	0		0.0773616	0.00273439	0.0626116	0.00186077		55.5056	2.37855	57.2384	1.76245		59.705	2.46373	60.6614	1.81334
0.554202	0.000860917		0.575841	0.000840183															0.0773852	0.00273777	0.0626192	0.00186077		55.5055	2.27373	57.2368	1.78559		59.7064	2.34411	60.66	1.83802
0.554208	0.000860898		0.575846	0.000840163				0	0	0	0	0.00386153	0.00438276	0.00440299	0	0	0		0.0774088	0.00273439	0.0626268	0.00186484		55.5055	2.39277	57.2353	1.7841		59.7079	2.47845	60.6586	1.82613
0.55422	0.000860891		0.575873	0.000839929				0.438012	0.476094	0.297614	0.254509	0.387043	0.448624	0.413925	0.280897	0.121836	0		0.0774325	0.00273608	0.0626343	0.00186321		55.5055	2.30369	57.2338	1.83367		59.7094	2.38627	60.6573	1.88674
0.554217	0.000860906		0.575875	0.000839967				0	0	0	0	0	0	0	0.00367092	0.101049	0		0.0774562	0.00273269	0.0626418	0.00186321		55.5056	2.36628	57.2323	1.75106		59.7109	2.45088	60.6559	1.80178
0.554193	0.000861133		0.575902	0.000839656				0	0	0	0	0	0.00131778	0.00368409	0.00850155	0.0751575	0		0.0774799	0.00273439	0.0626491	0.0018624		55.5058	2.24766	57.2308	1.80626		59.7124	2.33257	60.6547	1.85504
0.554199	0.00086114		0.575941	0.000839601				0	0.0640009	0.055402	0.0513244	0.0695936	0.0804551	0.106863	0.156498	0.12	0.260334		0.0775037	0.00273439	0.0626565	0.00186159		55.506	2.34358	57.2295	1.77115		59.714	2.42749	60.6535	1.82413
0.554216	0.000860906		0.575946	0.00083958				0	0	0.00631388	0.00118145	0.00419044	0.00958351	0.0103795	0.00561151	0.0153834	0.0820593		0.0775275	0.00273439	0.0626637	0.0018624		55.5063	2.47586	57.2282	1.80795		59.7156	2.56647	60.6524	1.85504
0.554201	0.000861115		0.575933	0.000839466				0	0.0449129	0.193506	0.389825	0.235414	0.176303	0.146305	0.171367	0.130213	0		0.0775514	0.00273439	0.062671	0.00186159		55.5067	2.27157	57.227	1.76397		59.7173	2.35284	60.6514	1.81405
0.554205	0.000861091		0.57592	0.000839692				0	0	0	0	0	0.0170258	0.0243465	0.0215671	0	0		0.0775754	0.00273439	0.0626782	0.0018624		55.5071	2.37243	57.2259	1.78902		59.719	2.45526	60.6505	1.84077
0.554203	0.000861093		0.575942	0.000839613				0.179519	0.212572	0.249669	0.187183	0.199026	0.24828	0.271895	0.277306	0.179647	0.160609		0.0775995	0.00273439	0.0626854	0.00186321		55.5077	2.28449	57.2249	1.76616		59.7208	2.36845	60.6497	1.81823
0.554223	0.00086109		0.575945	0.000839673				0	0	0	0.0111851	0.0199948	0.0141841	0.00186434	0.000110734	0	0		0.0776237	0.00273608	0.0626926	0.00186321		55.5083	2.33942	57.2241	1.80078		59.7227	2.42331	60.6491	1.84859
0.554221	0.000861096		0.57595	0.000839654				0.0888717	0.138539	0.126426	0.119791	0.117391	0.118879	0.113906	0.0860628	0.118291	0.0722311		0.0776481	0.00273439	0.0626999	0.00185996		55.5091	2.30207	57.2233	1.76223		59.7247	2.38231	60.6487	1.81305
0.554246	0.000861193		0.575956	0.000839668				0.101548	0.171538	0.119755	0.22842	0.075723	0.0413268	0.0612524	0.0577743	0.153869	0.223005		0.0776725	0.00273439	0.0627071	0.00185833		55.5099	2.28663	57.2228	1.76136		59.7267	2.37289	60.6484	1.81294
0.554263	0.000861161		0.575964	0.000839686				0.108296	0.00578178	0.0071344	0.0814521	0.118735	0.0767475	0.124041	0.0833567	0	0		0.0776971	0.00273439	0.0627145	0.00185833		55.5108	2.33316	57.2224	1.75786		59.7288	2.41453	60.6483	1.80484
0.554271	0.000861135		0.575955	0.000839915				0.060701	0.107656	0.0907704	0.119079	0.117625	0.068369	0.0950965	0.0876296	0.0425775	0		0.0777219	0.00273608	0.0627218	0.0018567		55.5118	2.32269	57.2222	1.80519		59.731	2.40161	60.6484	1.85354
0.554279	0.000861127		0.575963	0.000839912				0	0	0	0	0.000114168	0.0040372	0.00647189	0.00849232	0	0		0.0777468	0.00273608	0.0627293	0.00185833		55.5129	2.31689	57.2221	1.76332		59.7332	2.38684	60.6487	1.80688
0.554278	0.00086107		0.575981	0.00083992				0.00215754	0.00407423	0.00673809	0.0158107	0.00864984	0.00663584	0.0106178	0.0135854	0	0		0.0777718	0.00273946	0.0627368	0.00185833		55.514	2.29305	57.2223	1.78582		59.7356	2.37105	60.6492	1.83191
0.554282	0.000861051		0.575987	0.000839934				0.154734	0.153941	0.169962	0.188055	0.170449	0.18677	0.194024	0.154114	0.0811093	0.0933661		0.077797	0.00273946	0.0627445	0.00185833		55.5153	2.32898	57.2226	1.7718		59.738	2.4084	60.65	1.81474
0.55429	0.000861044		0.57599	0.000839957				0.00183135	0.0301219	0.0205654	0.0233554	0.0345973	0.0264806	0.0267133	0.0271524	0.0166055	0.0790968		0.0778223	0.00273777	0.0627522	0.00185752		55.5167	2.39479	57.2231	1.76419		59.7405	2.47241	60.6509	1.81403
0.554272	0.000861243		0.576016	0.000839871				0.0275867	0.0592481	0.0510273	0.0535233	0.035155	0.0390903	0.0316785	0.0265899	0.108369	0.0464948		0.0778479	0.00273608	0.0627602	0.00185915		55.5181	2.37038	57.2238	1.76919		59.7431	2.45963	60.6521	1.82016
0.554266	0.000861474		0.57602	0.000839898				0.0444316	0.0195679	0.0203558	0.027963	0.0210241	0.0350918	0.0379333	0.0683765	0.0960613	0		0.0778735	0.00273608	0.0627683	0.00186077		55.5196	2.33159	57.2247	1.79863		59.7458	2.41307	60.6535	1.84706
0.554276	0.000861438		0.576001	0.000839762				0	0	0.0149	0.00979881	0.0155038	0.017517	0.0228277	0.0189207	0.08249	0.208416		0.0778994	0.00273777	0.0627765	0.00186077		55.5212	2.48165	57.2257	1.75786		59.7486	2.56073	60.6552	1.80771
0.554289	0.000861419		0.576005	0.000839764				0	0	0	0	0	0	0	0	0			0.0779254	0.00273946	0.062785	0.00185996		55.5229	2.3321	57.227	1.75457		59.7514	2.41607	60.6571	1.80428
0.554282	0.000861508		0.576036	0.000839881				0	0	0	0.00618032	0.0966724	0.059402	0.0486446	0.0185069				0.0779515	0.00273777	0.0627937	0.00186159		55.5246	2.28284	57.2285	1.73847		59.7543	2.35366	60.6592	1.78321
0.554288	0.000861485		0.576067	0.000839736				0.0747049	0.101892	0.0410507	0.0751658	0.0696411	0.0620515	0.0604763	0.0623067	0.21137	0.110341		0.0779778	0.00273608	0.0628027	0.00186159		55.5264	2.29518	57.2301	1.77634		59.7573	2.3708	60.6615	1.8268
0.554303	0.000861493		0.576079	0.000839709				0	0	0	0	0	0.0226742	0.0272798	0	0			0.0780043	0.00273777	0.0628118	0.00186403		55.5283	2.35187	57.2319	1.80095		59.7603	2.4299	60.664	1.84791
0.554334	0.000861268		0.576105	0.000839604				0.0552303	0.0402394	0.0302515	0.029179	0.0415968	0.0903922	0.0714049	0.010008	0	0.0765586		0.0780309	0.00273777	0.0628213	0.00186159		55.5302	2.30632	57.2339	1.80095		59.7634	2.38256	60.6668	1.85386
0.554339	0.000861134		0.576111	0.000839596				0.00522973	0.00363577	0.0032185	0.00353542	0.00599867	0.0013625	0	0	0	0		0.0780576	0.00274115	0.0628311	0.00186321		55.5322	2.40687	57.236	1.78731		59.7665	2.4915	60.6697	1.83465
0.554361	0.000861132		0.576122	0.000839578				0	0	0.00295858	0.0203957	0.0173704	0.0630649	0.0689043	0.0425116	0.0204708	0.0342965		0.0780845	0.00274115	0.0628412	0.00186159		55.5342	2.3498	57.2383	1.78924		59.7697	2.43659	60.6729	1.83832
0.554375	0.000861337		0.576137	0.00083957				0.0799695	0.0160878	0.0369785	0.0941971	0.0576935	0.0529873	0.0344131	0.0432816	0.0399447	0		0.0781115	0.00274283	0.0628516	0.00185996		55.5362	2.39277	57.2407	1.80434		59.773	2.47701	60.6762	1.85637
0.554383	0.000861325		0.576125	0.000839682				0.260475	0.211985	0.228233	0.241632	0.196595	0.184903	0.197726	0.192236	0.169116	0.121856		0.0781385	0.00274283	0.0628624	0.0018624		55.5383	2.26991	57.2433	1.80542		59.7762	2.34505	60.6797	1.85329
0.554396	0.000861301		0.576126	0.000839676				0.00695866	0.0635661	0.0367419	0.0851418	0.0542219	0.0711628	0.0701693	0.0646104	0.0690046	0.0615284		0.0781658	0.00274283	0.0628735	0.00185915		55.5404	2.35445	57.2459	1.72778		59.7795	2.43945	60.6834	1.77846
0.554448	0.000860821		0.57611	0.000839624				0.0259285	0.0249612	0.0182262	0.00168074	0.00437318	0.00118082	0	0	0	0		0.078193	0.00274283	0.062885	0.00185915		55.5426	2.35806	57.2487	1.7215		59.7828	2.44314	60.6872	1.77015
0.554459	0.000860857		0.576123	0.000839618				0	0	0	0.015874	0.00549736	0.0052936	0.00267487	0.00349899	0.00832681	0		0.0782204	0.00274283	0.062897	0.00185915		55.5447	2.40888	57.2516	1.82034		59.7862	2.49994	60.6912	1.8719
0.55449	0.000860625		0.576114	0.000839616				0	0	0	0	0	0	0	0	0	0		0.0782479	0.00274452	0.0629093	0.00185996		55.5468	2.34358	57.2545	1.75128		59.7895	2.42826	60.6953	1.79546
0.554499	0.000860612		0.576114	0.000839737				0.0358047	0.035396	0.0147931	0.0222662	0.00586781	0.0249518	0.0268148	0.0262771	0.0378778	0.0850228		0.0782754	0.00274283	0.0629221	0.00185996		55.549	2.41888	57.2575	1.79715		59.7929	2.50408	60.6995	1.84725
0.554515	0.000860763		0.576106	0.000839813				0	0	0	0	0	0	0	0	0	0		0.0783029	0.00274452	0.0629353	0.00185833		55.5511	2.29944	57.2605	1.78388		59.7962	2.3847	60.7038	1.83697
0.554503	0.000860986		0.576111	0.000839775				0	0	0	0	0.00389988	0.0175303	0.0140886	0.0258814	0.00601698	0		0.0783305	0.00274452	0.0629489	0.00186077		55.5533	2.29142	57.2635	1.79715		59.7995	2.372	60.7081	1.84115
0.554508	0.000860958		0.576107	0.000839808				0	0	0	0	0	0	0	0.00821949	0	0		0.0783581	0.00274452	0.0629631	0.00186077		55.5554	2.31427	57.2666	1.77353		59.8028	2.39569	60.7125	1.82562
0.554507	0.000861106		0.576116	0.000839786				0	0	0	0.0132642	0.00973069	0.0175568	0.00563284	0.0066505	0.0694395	0.184234		0.0783857	0.00274115	0.0629777	0.00186077		55.5575	2.36423	57.2696	1.76005		59.8061	2.45153	60.7169	1.80909
0.55453	0.000861171		0.576112	0.000839802				0.272727	0.25285	0.198172	0.0410977	0.019164	0.116589	0.0137645	0.0263303	0.263625	0		0.0784133	0.00274956	0.0629928	0.00185752		55.5596	2.32059	57.2727	1.80265		59.8094	2.39388	60.7214	1.85097
0.554552	0.000861241		0.576137	0.000839651				0	0	0	0.0598809	0.0476171	0.0565348	0.0323807	0.0419031	0.1147	0.0267797		0.0784408	0.00275124	0.0630084	0.0018567		55.5616	2.41888	57.2756	1.81699		59.8126	2.50475	60.7259	1.86483
0.554565	0.000861254		0.57615	0.000839639				0	0.0218905	0.113158	0.0216916	0.0313523	0.0265267	0.0270222	0.0325537	0.0134555	0.111469		0.0784684	0.00275292	0.0630244	0.00185589		55.5636	2.37855	57.2785	1.76919		59.8158	2.46305	60.7303	1.81905
0.554579	0.000861275		0.576161	0.000839318				0	0	0.160929	0.216489	0.181483	0.142894	0.123341	0.107557	0.0320988	0		0.0784958	0.00275292	0.063041	0.0018567		55.5656	2.26291	57.2814	1.81805		59.8189	2.34749	60.7347	1.86854
0.55458	0.000861269		0.576144	0.000839555				0	0	0.0707138	0.0421125	0.0638225	0.0561831	0.0396198	0.0982183	0.0943353	0		0.0785233	0.00275459	0.0630581	0.00185833		55.5675	2.33734	57.2841	1.79608		59.8219	2.41173	60.7391	1.8469
0.554596	0.00086161		0.57614	0.000839736				0	0	0.070668	0.0580715	0.0998974	0.150705	0.249995	0.162632	0.0545728	0.0537905		0.0785506	0.00275627	0.0630757	0.00185833		55.5693	2.29518	57.2867	1.82118		59.825	2.37454	60.7433	1.87185
0.554629	0.000861392		0.57613	0.000839683				0	0	0	0	6.52212e-05	0.00468983	0	0	0	0		0.0785778	0.00275627	0.0630939	0.00185589		55.5712	2.35806	57.2892	1.75172		59.8279	2.44418	60.7475	1.80016
0.554615	0.000861596		0.576151	0.000839443				0	0	0	0.0102321	0.0183035	0.0131215	0.0120805	0.0102367	0.0540779	0		0.078605	0.00275627	0.0631125	0.00185589		55.5729	2.28877	57.2916	1.75172		59.8308	2.3701	60.7516	1.80106
0.554618	0.00086158		0.576143	0.00083952				0.0161322	0.105306	0.00784186	0.00531513	0.00728316	0.0155911	0.0246136	0.0283568	0.0101024	0		0.078632	0.00275459	0.0631316	0.0018567		55.5747	2.37855	57.2938	1.79266		59.8336	2.46318	60.7556	1.84328
0.554627	0.000861564		0.576165	0.000839535				0	0	0	0.00497661	0.0109507	0	0	0	0			0.0786589	0.00275794	0.0631513	0.0018567		55.5763	2.37704	57.2958	1.79755		59.8364	2.46192	60.7594	1.84917
0.554629	0.000861545		0.576196	0.000839284				0	0	0	0.138805	0.0286123	0.209583	0.101018	0.0532546	0			0.0786857	0.00275961	0.0631714	0.0018567		55.5779	2.38669	57.2976	1.82285		59.8391	2.46991	60.7631	1.8726
0.554612	0.000861384		0.576214	0.000839246				0	0	0	0.00219471	0.0144088	0.0345176	0.0154343	0.0267571	0.10281	0.346822		0.0787123	0.00275961	0.063192	0.00185752		55.5795	2.33525	57.2993	1.7731		59.8417	2.41211	60.7667	1.81875
0.55463	0.000861432		0.576249	0.000839327				0	0	0	0	0.12023	0.0396205	0.101407	0.0668584				0.0787388	0.00275794	0.0632131	0.00185507		55.581	2.28877	57.3007	1.83367		59.8443	2.37022	60.77	1.88789
0.554642	0.000861373		0.576278	0.000839233				0	0	0	0	0	0	0.00137802	0	0	0		0.0787651	0.00276295	0.0632347	0.00185589		55.5824	2.38669	57.3019	1.79585		59.8468	2.46806	60.7732	1.84298
0.554671	0.000861125		0.576247	0.000839688				0.276817	0.20217	0.0593189	0.0417469	0.222359	0.17895	0.146935	0.0168724	0.292948			0.0787912	0.00276462	0.0632568	0.00185833		55.5839	2.36628	57.3029	1.73267		59.8492	2.45336	60.7762	1.77796
0.554648	0.000861249		0.576278	0.000839435				0	0	0	0	0	0.0154023	0	0	0.0257115	0.117352		0.0788172	0.00276462	0.0632793	0.00186077		55.5852	2.35187	57.3036	1.78559		59.8516	2.43626	60.7789	1.83537
0.554706	0.000860889		0.576262	0.000839669				0	0	0	0	0	0	0.00135246	0.00657582	0.0152598	0.315727		0.0788429	0.00276795	0.0633022	0.00186077		55.5865	2.27423	57.3041	1.78924		59.8539	2.35816	60.7815	1.84003
0.554715	0.000860865		0.57623	0.000839818				0.098351	0.0196799	0.0212874	0.0224817	0.0353011	0.032882	0.0154895	0.030197	0.109179	0.0551518		0.0788685	0.00276795	0.0633256	0.00186403		55.5878	2.38466	57.3044	1.74996		59.8561	2.47477	60.7838	1.79888
0.554723	0.000860824		0.576276	0.00083969				0	0	0	0.0210239	0.0102923	0.0216557	0.0110307	0.00983961	0.0100021	0		0.0788938	0.00276795	0.0633494	0.00186646		55.589	2.26725	57.3044	1.77612		59.8584	2.3576	60.7859	1.8251
0.554727	0.000860797		0.576305	0.00083945				0	0	0	0	0	0	8.63828e-05	0.00316219	0.0806816	0.280443		0.078919	0.00276961	0.0633735	0.0018697		55.5902	2.39074	57.3041	1.80095		59.8605	2.47491	60.7878	1.85004
0.554724	0.00086076		0.57633	0.000839563				0	0	0	0	0.000428618	0.00759117	0.00851743	0.019049	0	0		0.0789439	0.00276628	0.0633981	0.0018705		55.5914	2.40741	57.3036	1.80688		59.8626	2.49409	60.7894	1.85795
0.554761	0.000860509		0.576371	0.000839389				0	0	0	0	0	0	0	0	0	0		0.0789687	0.00276295	0.063423	0.0018705		55.5925	2.3441	57.3028	1.81301		59.8647	2.43027	60.7908	1.86341
0.55472	0.000860898		0.576396	0.000839158				0	0	0	0	0	0	0.0136446	0.00448453	0	0		0.0789932	0.00276295	0.0634482	0.00187131		55.5937	2.27423	57.3017	1.81805		59.8668	2.3533	60.7919	1.87125
0.554688	0.000861319		0.576419	0.000839087				0.162333	0.00512473	0.072246	0.00076169	0.00294588	0.0121353	0.00955888	0	0	0		0.0790175	0.00276128	0.0634737	0.00187131		55.5948	2.42141	57.3004	1.7718		59.8689	2.51647	60.7928	1.82364
0.554714	0.000861191		0.576436	0.000839052				0.0131707	0.003423	0.00120915	0.0101495	0.00690052	0.0062383	0.0102546	0.000892904	0	0		0.0790415	0.00276295	0.0634995	0.00187212		55.5959	2.33107	57.2988	1.7526		59.8709	2.40147	60.7935	1.79941
0.554714	0.000860881		0.576447	0.000838954				0	0	0	0	0	0	0	0	0	0		0.0790654	0.00276462	0.0635256	0.00187293		55.597	2.39277	57.2969	1.77785		59.873	2.47241	60.7939	1.82731
0.554753	0.00086087		0.576467	0.000838888				0	0	0	0.00151134	0.00132187	0.00453555	0.00251671	0.000416892	0.00679067	0		0.079089	0.00276628	0.0635519	0.00187212		55.5981	2.33785	57.2948	1.77548		59.875	2.41755	60.794	1.82394
0.55477	0.000860718		0.576474	0.000838877				0.0714748	0.0187802	0.019315	0.00733446	0.0134322	0.0176103	0.0279532	0.0289855	0.0250311	0.0262508		0.0791124	0.00276462	0.0635784	0.00187131		55.5993	2.38669	57.2925	1.76941		59.8771	2.47661	60.794	1.8221
0.554785	0.000860685		0.576478	0.000838853				0	0	0	0	0.00018248	0	0.000352865	0	0	0.0656353		0.0791356	0.00276961	0.0636051	0.00187293		55.6004	2.27589	57.2899	1.78902		59.8791	2.35324	60.7937	1.83795
0.554794	0.000860659		0.576478	0.000838845				0	0.0121547	0.0166156	0	0	0	0.00193365	0.00640227	0.0112012	0		0.0791586	0.00276961	0.063632	0.00187212		55.6016	2.3211	57.2871	1.8001		59.8813	2.40256	60.7932	1.85282
0.554802	0.000860648		0.576487	0.000838817				0	0	0.128728	0.103387	0.10403	0.145549	0.154566	0.0721241	0	0		0.0791813	0.00276628	0.063659	0.0018705		55.6028	2.3232	57.284	1.7841		59.8834	2.40011	60.7925	1.83449
0.554812	0.000860622		0.576494	0.000838805				0	0.0103068	0.0687189	0.118384	0.056022	0.0524257	0.0630724	0.073663	0.254425			0.0792039	0.00276462	0.0636861	0.0018697		55.6041	2.39681	57.2807	1.78731		59.8856	2.48918	60.7915	1.83773
0.554803	0.00086046		0.576498	0.000838803				0	0.0050818	0.0221161	0.0297837	0.0141	0.00734914	0.006817	0.00182013	0.000608442	0		0.0792262	0.00276295	0.0637133	0.0018697		55.6054	2.38925	57.2772	1.82558		59.8879	2.47287	60.7904	1.87802
0.55481	0.00086042		0.57651	0.000838797				0	0.0804698	0.0170456	0.0260195	0.0114748	0.0478773	0.043097	0.0460654	0.0932499	0		0.0792483	0.00276128	0.0637406	0.00187131		55.6068	2.30157	57.2736	1.75282		59.8902	2.38818	60.789	1.80231
0.554816	0.000860751		0.576542	0.000838539				0	0.00836218	0.0180757	0.0140589	0.0129946	0.00789002	0.0125506	0.0393125	0.109327	0		0.0792702	0.00276628	0.0637679	0.00187293		55.6082	2.37447	57.2697	1.81217		59.8926	2.45561	60.7875	1.85836
0.554809	0.000860826		0.576545	0.000838451				0.00819041	0.00316634	0.00880813	0.00585105	0.00120439	0.00876933	0.00614342	0.00114926	0.0310058	0.0652449		0.0792918	0.00276961	0.0637952	0.00187293		55.6097	2.39681	57.2657	1.73623		59.895	2.4854	60.7858	1.78717
0.55483	0.000860604		0.576527	0.000838669				0	0	0	0.0137521	0.0330076	0.0720094	0.0412012	0.0405302	0	0		0.0793133	0.00276795	0.0638225	0.00187534		55.6112	2.38059	57.2615	1.81783		59.8976	2.47056	60.784	1.86868
0.55486	0.000860432		0.576521	0.0008389				0.358325	0.184499	0.175048	0.186725	0.0665605	0.0700768	0.0533124	0.103753	0			0.0793346	0.00276628	0.0638497	0.00187615		55.6128	2.28284	57.2571	1.81783		59.9002	2.36697	60.782	1.8696
0.554875	0.000860393		0.576539	0.000838897				0	0	0	0.00556032	0.00323708	0.00617482	0.005701	0.0112681	0.0291012	0.0661582		0.0793556	0.00276295	0.0638769	0.00187615		55.6145	2.3498	57.2527	1.78473		59.9029	2.42968	60.7799	1.82841
0.554888	0.000860336		0.576547	0.000838883				0	0	0	0	0	0	0	0	0	0		0.0793765	0.00276128	0.063904	0.00187373		55.6163	2.38519	57.2481	1.76659		59.9058	2.46218	60.7776	1.81844
0.554914	0.000860284		0.576555	0.00083887					0	0	0	0	0	0	0	0	0		0.0793972	0.00276128	0.063931	0.00187615		55.6182	2.30157	57.2433	1.8035		59.9087	2.38156	60.7753	1.85397
0.554941	0.000860154		0.576568	0.00083886				0.0297872	0.0650569	0.0644304	0.114562	0.0760891	0.148752	0.0941489	0.100588	0.0119921	0.0812676		0.0794176	0.00275961	0.0639578	0.00187776		55.6201	2.33525	57.2386	1.7537		59.9117	2.41429	60.7728	1.80545
0.554951	0.000860128		0.57657	0.000838875				0.00894855	0.0442539	0.219548	0.183666	0.0750931	0	0	0	0			0.0794379	0.00275961	0.0639844	0.00188017		55.6221	2.33368	57.2337	1.77612		59.9149	2.41921	60.7703	1.82868
0.554926	0.000860181		0.576581	0.000838857				0.0778591	0.0737038	0.152925	0.0771515	0.0370178	0.087638	0.132226	0.0967942	0	0		0.0794579	0.00275961	0.0640109	0.00188417		55.6243	2.31849	57.2287	1.79522		59.9182	2.39245	60.7676	1.84336
0.554969	0.000859918		0.576586	0.000838815				0.109491	0.141314	0.0339572	0.0417539	0.112701	0	0	0	0			0.0794778	0.00275627	0.0640372	0.00188257		55.6265	2.34773	57.2238	1.78924		59.9215	2.43132	60.7649	1.84325
0.554986	0.000859885		0.576586	0.000838842				0	0	0.00788168	0.00618504	0	0	0	0	0			0.0794974	0.00275961	0.0640632	0.00188417		55.6288	2.31849	57.2187	1.77612		59.925	2.39464	60.7622	1.82717
0.554986	0.000859961		0.576594	0.000838831				0.205503	0.158316	0.0749446	0.0606254	0.0692022	0.0795779	0.107454	0.174548	0	0		0.0795169	0.00275794	0.064089	0.00188657		55.6312	2.36681	57.2137	1.75172		59.9287	2.45555	60.7595	1.79763
0.554978	0.000859817		0.576577	0.000839047				0.13083	0.0764619	0.120112	0.0830389	0.0855492	0.0984156	0.114641	0.0646599	0.0583692	0		0.0795362	0.00275627	0.0641146	0.00188657		55.6337	2.36833	57.2087	1.76941		59.9324	2.45483	60.7567	1.81685
0.554981	0.000859792		0.576596	0.000838763				0.243847	0.120172	0.0928349	0.14313	0.162167	0.130969	0.159446	0.0972374	0.171347	0.308832		0.0795552	0.00275794	0.0641398	0.00188417		55.6362	2.32479	57.2036	1.76594		59.9362	2.40327	60.7539	1.81938
0.555011	0.000859796		0.576618	0.000838763				0.00170933	0.00379116	0.00323082	0.00291333	0.00120653	0.00145333	0.00129195	0.00461722	0.00814505	0		0.0795741	0.00275961	0.0641648	0.00188337		55.6389	2.32372	57.1986	1.78216		59.9402	2.40455	60.7511	1.83511
0.555021	0.00085977		0.576597	0.000839003				0.0472546	0.0596272	0.0444429	0.0666779	0.086101	0.119952	0.153763	0.148101	0.284761	0.2334		0.0795927	0.00276628	0.0641894	0.00188737		55.6416	2.34565	57.1936	1.79159		59.9442	2.4213	60.7483	1.84068
0.555026	0.00085975		0.576601	0.000838996				0	0.00359999	0.0085955	0.00763659	0.00204808	0.00300443	0.000212014	0	0	0		0.0796112	0.00276462	0.0642138	0.00188657		55.6444	2.34773	57.1887	1.81048		59.9484	2.43411	60.7456	1.86624
0.555042	0.000859765		0.576644	0.000838784				0	0.0572023	0.0137603	0.00418797	0.00251355	0.0188566	0.0412906	0.343714	0.370494	0		0.0796294	0.00276628	0.0642378	0.00188577		55.6473	2.23227	57.1839	1.76768		59.9527	2.30984	60.7429	1.81859
0.555085	0.000859519		0.576642	0.000838783					0	0	0	0	0	0	0	0			0.0796474	0.00276628	0.0642614	0.00188497		55.6502	2.39532	57.1791	1.77957		59.957	2.48154	60.7402	1.83256
0.555075	0.000859487		0.576624	0.000839					0	0	0	0	0	0	0	0			0.0796652	0.00276795	0.0642847	0.00188577		55.6532	2.32689	57.1744	1.79778		59.9614	2.40404	60.7376	1.84874
0.555069	0.00085948		0.576648	0.000838877				0.0348772	0.00772085	0.00425315	0.00591643	0.0050826	0.00935755	0.014952	0.0224122	0.194684			0.0796828	0.00276961	0.0643077	0.00188577		55.6562	2.32898	57.1698	1.7798		59.9659	2.41723	60.7351	1.83375
0.555112	0.000859173		0.576657	0.000838847				0	0	0	0	0	0	0	0	0	0		0.0797002	0.00277127	0.0643303	0.00188737		55.6593	2.3498	57.1653	1.77461		59.9705	2.43893	60.7326	1.82763
0.555145	0.000858927		0.576665	0.000838818				0	0	0	0	0.000409307	0.000475362	0.00244108	0.0782157	0.156958	0		0.0797174	0.00277127	0.0643525	0.00188817		55.6625	2.37038	57.1609	1.77439		59.9752	2.45813	60.7303	1.82744
0.555174	0.000858907		0.576658	0.000838849				0.0080189	0.00383637	0.0478341	0.0618894	0.0512573	0.0777394	0.0622033	0.0404096	0.0608638	0.0744666		0.0797343	0.00277459	0.0643743	0.00188977		55.6656	2.28234	57.1567	1.76833		59.9799	2.36257	60.728	1.81592
0.555154	0.000859109		0.576668	0.000838829				0.494345	0.0458372	0.0326287	0.0163948	0.0560231	0.0400487	0.0274335	0.0546947	0.157856	0.278082		0.079751	0.00277625	0.0643958	0.00188897		55.6688	2.31216	57.1525	1.76746		59.9846	2.39152	60.7259	1.81856
0.555168	0.000859073		0.576663	0.000838721				0	0	0	0	0	0.00133231	0.000593333	0	0	0		0.0797675	0.00278286	0.0644168	0.00188577		55.672	2.38872	57.1486	1.81699		59.9894	2.46752	60.7238	1.87112
0.555195	0.000858952		0.57667	0.000838709				0.512635	0.367802	0.425788	0.150554	0.146394	0.304496	0.269288	0.274889	0.0984121	0.0249115		0.0797838	0.00277956	0.0644375	0.00188657		55.6753	2.26508	57.1447	1.79415		59.9942	2.34273	60.7219	1.84591
0.555208	0.000858916		0.576667	0.000838735				0.614232	0	0.0261518	0.0696615	0.170235	0.140751	0.0476803	0.0675528	0.147633	0.171747		0.0797998	0.00277956	0.0644578	0.00188657		55.6785	2.26725	57.1411	1.79863		59.9991	2.35399	60.7201	1.85318
0.555201	0.00085912		0.576667	0.000838744				0	0	0	0.0025974	0.00845111	0.0257553	0.0455253	0.0128788	0.045664	0.220183		0.0798156	0.00278121	0.0644778	0.00188657		55.6817	2.3933	57.1375	1.7718		60.0039	2.48273	60.7184	1.82555
0.555239	0.000858849		0.576661	0.000838706				0	0	0	0	0.0143349	0.0488676	0.0691446	0.0619142	0.0743435	0.106021		0.0798312	0.00278121	0.0644973	0.00188657		55.6849	2.43333	57.1342	1.69793		60.0088	2.52629	60.7168	1.74858
0.55525	0.000858823		0.576659	0.000838579				0	0	0	0	0	0.00291826	0.00663897	0	0			0.0798466	0.00277956	0.0645165	0.00188657		55.6881	2.30157	57.131	1.78645		60.0137	2.38075	60.7154	1.83975
0.55526	0.00085878		0.576641	0.000838798				0	0	0	0	0	0	0	0	0	0		0.0798617	0.00277956	0.0645353	0.00188737		55.6913	2.41688	57.128	1.81783		60.0185	2.50286	60.7141	1.8721
0.555268	0.000858768		0.576649	0.000838784				0	0	0	0	0.0606417	0.0147076	0.00737963	0.011443	0.0598526	0		0.0798766	0.00277625	0.0645538	0.00188977		55.6944	2.41489	57.1252	1.78559		60.0234	2.50674	60.713	1.83288
0.555281	0.000858749		0.576633	0.000839015				0	0	0.00686986	0.00622899	0.00748883	0.00485407	0	0	0	0.115429		0.0798913	0.0027779	0.0645718	0.00188977		55.6975	2.39074	57.1225	1.74113		60.0282	2.47135	60.712	1.78964
0.555277	0.000858693		0.576613	0.000839239				0.0878567	0.125207	0.126564	0.122825	0.0911726	0.0772099	0.0780958	0.108689	0.0580693	0.139748		0.0799057	0.00277956	0.0645896	0.00188977		55.7006	2.27639	57.1201	1.77115		60.0329	2.3568	60.7111	1.82244
0.555292	0.000858696		0.576621	0.000839223				0.0641556	0	0.0333998	0.0134494	0.0123376	0.0122833	0.0167897	0.00724236	0.00327198	0.00780234		0.07992	0.00278121	0.064607	0.00188817		55.7036	2.32689	57.1178	1.79329		60.0377	2.41378	60.7104	1.8469
0.555284	0.000858687		0.576629	0.000839208				0.0243267	0.0634416	0.0429291	0.0444609	0.0435583	0.0261358	0.0317255	0.0126843	0.00340398	0		0.079934	0.00278121	0.0646241	0.00188817		55.7066	2.41088	57.1157	1.79352		60.0423	2.49884	60.7098	1.8489
0.555315	0.000858469		0.576653	0.000838961				0.0257557	0.00400282	0.0282087	0.0872368	0.123998	0.198345	0.281287	0.27512	0.196042	0.275825		0.0799478	0.0027779	0.0646408	0.00188897		55.7095	2.42141	57.1137	1.77353		60.047	2.51368	60.7094	1.8266
0.555328	0.000858458		0.576664	0.000838952				0.00787568	0.00615134	0.0181175	0.0136194	0.0152546	0.0123795	0.00946483	0.00859876	0.00227822	0		0.0799614	0.00277956	0.0646573	0.00188977		55.7123	2.3211	57.112	1.73402		60.0515	2.39895	60.7091	1.78414
0.555385	0.000858221		0.576656	0.000839192				0.0319457	0.105583	0.130226	0.112618	0.0641713	0.0312575	0.0252541	0.00867867	0.0397096	0		0.0799749	0.00278121	0.0646734	0.00189056		55.7151	2.37038	57.1104	1.79841		60.0561	2.45253	60.709	1.85145
0.555407	0.000858132		0.576664	0.000839159				0	0	0.0234395	0.0272695	0.0234242	0.0451708	0.00792588	0	0	0		0.0799881	0.00278451	0.0646892	0.00188977		55.7178	2.36012	57.109	1.78216		60.0605	2.44639	60.7089	1.83288
0.555432	0.00085818		0.576685	0.000839274				0.259141	0.013511	0.0273449	0.0141425	0.00789322	0.0145534	0.0169011	0	0	0		0.0800012	0.00278451	0.0647048	0.00188897		55.7204	2.40084	57.1077	1.77353		60.0649	2.48868	60.7091	1.8266
0.555487	0.000858394		0.576691	0.000839274				0.109089	0.0810956	0.0648374	0.0463462	0.0297412	0.049527	0.0325881	0.0367578	0	0		0.0800141	0.00278616	0.0647201	0.00188977		55.723	2.38059	57.1067	1.76223		60.0692	2.46355	60.7093	1.81052
0.555504	0.000858683		0.576702	0.000839279				0	0.0147263	0.0221266	0.0141667	0.0198654	0.0200156	0.0138724	0.0255751	0.00597113	0		0.0800269	0.00278616	0.0647351	0.00188817		55.7255	2.34358	57.1057	1.77612		60.0735	2.42502	60.7097	1.82833
0.555491	0.000858884		0.576742	0.000839006				0	0.0377212	0.00720083	0.00215572	0.00281295	0.00465565	0.00437031	0.00148454	0.00542769	0.0259192		0.0800395	0.00278286	0.0647499	0.00188817		55.7279	2.35032	57.105	1.77353		60.0776	2.42534	60.7102	1.82387
0.555525	0.000858625		0.576774	0.000838763				0.0500497	0.101156	0.0683394	0.0323371	0.0511248	0.0445188	0.0406571	0.0889304	0.00979604	0.118174		0.080052	0.00277956	0.0647645	0.00188737		55.7303	2.38263	57.1044	1.77461		60.0817	2.46937	60.7108	1.82763
0.555509	0.000858794		0.576777	0.00083871				0.0309072	0.00315317	0.0263498	0.0221906	0.0171294	0.0170639	0.0140085	0.00431826	0	0		0.0800644	0.00277956	0.0647788	0.00188817		55.7325	2.31004	57.1039	1.80095		60.0858	2.39398	60.7116	1.85129
0.555499	0.000858995		0.576838	0.000838399				0	0	0	0.0213245	0.00608061	0.000666583	0.00560298	0.00491815	0	0		0.0800767	0.00278286	0.064793	0.00188737		55.7348	2.36218	57.1036	1.78902		60.0897	2.44626	60.7124	1.84333
0.555476	0.000859197		0.576819	0.000838628				0	0	0	0.0105277	0.00738019	0.00663851	0.00560769	0.00689032	0.0221162	0		0.0800889	0.00278286	0.0648069	0.00188737		55.7369	2.30581	57.1034	1.82118		60.0936	2.38983	60.7134	1.8764
0.555474	0.000859098		0.576773	0.000839111				0.174803	0.365407	0.244966	0.274397	0.209724	0.177429	0.147561	0.139626	0.114492	0.0125402		0.0801011	0.0027779	0.0648207	0.00188657		55.739	2.34202	57.1034	1.78645		60.0975	2.43359	60.7144	1.84063
0.555485	0.000859061		0.576792	0.000839128							0	0	0.0296883	0.0603898	0	0			0.0801132	0.0027779	0.0648342	0.00188817		55.741	2.26991	57.1034	1.79329		60.1012	2.35443	60.7156	1.84778
0.555452	0.00085946		0.576839	0.0008386				0.355318	0.356736	0.31731	0.0926075	0.068871	0.0320489	0.0389466	0.0746867	0.0990301	0.0799293		0.0801253	0.0027779	0.0648477	0.00188897		55.743	2.31689	57.1036	1.76833		60.1049	2.4032	60.7168	1.82035
0.555459	0.000859404		0.576843	0.000838571				0	0	0	0.0257916	0.0358252	0.0292566	0.0567868	0.14308	0	0		0.0801374	0.00277956	0.0648609	0.00188817		55.7449	2.3274	57.1039	1.75106		60.1086	2.4077	60.7181	1.80071
0.555432	0.000859546		0.576854	0.000839043				0.0494459	0.0741436	0.101376	0.252033	0.177014	0.195957	0.130169	0.0991519	0.155446	0.347448		0.0801494	0.0027779	0.0648741	0.00188657		55.7468	2.41489	57.1043	1.76485		60.1122	2.50065	60.7195	1.8175
0.555445	0.0008595		0.57689	0.000838766				0.227741	0.215566	0.224523	0.171083	0.168484	0.203365	0.223871	0.259314	0.25318	0.281122		0.0801616	0.00277625	0.0648871	0.00188737		55.7486	2.33942	57.1048	1.77526		60.1158	2.4264	60.7209	1.82382
0.555485	0.000859247		0.576897	0.000838725				0	0.00849257	0.0534968	0.0459119	0.0508959	0.0430114	0.0699771	0.105428	0.031919	0		0.0801737	0.00277625	0.0649	0.00188657		55.7504	2.29305	57.1054	1.81866		60.1193	2.37606	60.7225	1.87118
0.555496	0.000859211		0.576898	0.000838706				0	0	0	0.081768	0.0286657	0.0403852	0.0467612	0.0491119	0.0907304	0.0460047		0.0801859	0.0027779	0.0649127	0.00188737		55.7521	2.40285	57.1061	1.80434		60.1227	2.48815	60.7241	1.85211
0.55553	0.000859171		0.576938	0.000838402				0	0	0	0	0	0	0	0	0	0		0.0801983	0.00277956	0.0649254	0.00188657		55.7539	2.34202	57.1068	1.76746		60.1262	2.42725	60.7257	1.81661
0.555517	0.000859005		0.576946	0.000838378				0	0	0	0.0174094	0.00305096	0.0107016	0.00384873	0	0	0		0.0802107	0.00277625	0.064938	0.00188577		55.7556	2.32898	57.1076	1.74577		60.1296	2.40686	60.7274	1.79873
0.555532	0.000858961		0.576983	0.00083817				0	0	0.171671	0.318838	0.287221	0.274882	0.111935	0.187814	0.0807932	0		0.0802232	0.00277293	0.0649506	0.00188817		55.7572	2.36886	57.1085	1.78839		60.133	2.45673	60.7291	1.8401
0.555567	0.000858706		0.576995	0.000838136				0.0202417	0.000574279	0.0528551	0.0255796	0.0211803	0.0114739	0.00638692	0.00539545	0.00192247	0		0.0802359	0.00277293	0.064963	0.00188817		55.7589	2.33734	57.1094	1.81973		60.1363	2.43046	60.7308	1.87413
0.55563	0.000858226		0.576982	0.000838372				0	0	0	0.0116678	0.0200633	0.0154753	0.0154256	0	0			0.0802487	0.00277459	0.0649754	0.00188817		55.7605	2.37038	57.1104	1.78302		60.1397	2.45414	60.7326	1.83809
0.555651	0.000858206		0.576967	0.000838576				0.478764	0.20913	0.0478365	0.0276361	0.0633587	0.0521459	0.0788485	0.0520636	0	0		0.0802618	0.00277625	0.0649878	0.00188737		55.7621	2.34825	57.1114	1.76768		60.143	2.43346	60.7344	1.82228
0.555668	0.000858144		0.576958	0.000838451				0.194116	0.0452283	0.0385083	0.0610671	0.0355867	0.0299499	0.0273586	0.0207452	0	0		0.080275	0.00277625	0.0650001	0.00188737		55.7638	2.38263	57.1125	1.75874		60.1464	2.46699	60.7362	1.81307
0.555697	0.00085818		0.576978	0.000838483				0.243243	0.15261	0.411263	0.0742414	0.118972	0.191324	0.1611	0.159803				0.0802885	0.00277293	0.0650124	0.00188897		55.7654	2.2807	57.1135	1.76768		60.1497	2.36525	60.7381	1.8188
0.555717	0.00085813		0.576987	0.000838459				0	0.0117695	0.044154	0	0.00206643	0.00573986	0.00523009	0	0.0150787	0.0498089		0.0803021	0.00277127	0.0650247	0.00188897		55.767	2.31478	57.1146	1.77893		60.153	2.40269	60.7399	1.82952
0.555747	0.000858042		0.576997	0.000838422					0	0.207047	0.0222336	0.018139	0.0506888	0.143793	0.218111	0.423923	0.67334		0.0803161	0.00277127	0.0650369	0.00188817		55.7686	2.3933	57.1158	1.795		60.1563	2.47984	60.7417	1.84953
0.55576	0.000857997		0.577006	0.000838399				0.0081043	0.059337	0.0466676	0.0597533	0.0698116	0.0561905	0.0281082	0.0317883	0.0118764	0		0.0803302	0.00277459	0.0650491	0.00189056		55.7703	2.4054	57.1169	1.75457		60.1597	2.4801	60.7436	1.8054
0.555795	0.000857746		0.57699	0.000838614				0	0.0078304	0.014122	0.00746899	0.0115862	0.00808695	0.00652055	0.00681315	0	0		0.0803447	0.00277293	0.0650614	0.00189375		55.7719	2.31216	57.118	1.77957		60.163	2.39786	60.7454	1.82693
0.555776	0.000857949		0.576975	0.000838819				0	0	0	0	0	0	0	0	0	0		0.0803595	0.00277459	0.0650736	0.00189216		55.7736	2.36833	57.1192	1.78388		60.1663	2.45414	60.7472	1.84013
0.555785	0.000857905		0.576975	0.000838835				0	0.0287712	0.00694298	0.0479623	0.0194572	0.0538733	0.0612191	0.0754645	0.0980689	0.0228945		0.0803745	0.00277459	0.0650859	0.00189216		55.7752	2.29731	57.1203	1.74555		60.1696	2.38258	60.749	1.79619
0.555812	0.000858212		0.57698	0.000838821				0.0542179	0.0445061	0.0207539	0.0207655	0.0281888	0.0514043	0.0943354	0.0558951	0.00482299	0		0.0803899	0.00277625	0.0650981	0.00189216		55.7769	2.45249	57.1215	1.795		60.173	2.53754	60.7508	1.84717
0.555839	0.000858338		0.576983	0.000838795				0.063791	0.132708	0.0409363	0.0454751	0.0256394	0.0287988	0.0355513	0.0526939	0.05473	0.0430095		0.0804055	0.00277625	0.0651104	0.00189454		55.7786	2.27257	57.1226	1.78816		60.1763	2.34812	60.7526	1.83852
0.555853	0.000858325		0.577	0.000838795				0.0225133	0.0136119	0.0141515	0.0208155	0.024697	0.0222866	0.0330651	0.0330777	0.00932129	0		0.0804216	0.00277127	0.0651227	0.00189534		55.7803	2.34358	57.1237	1.80033		60.1796	2.43033	60.7543	1.8564
0.555861	0.000858308		0.577016	0.00083878				0	0	0	0.00869734	0.00750751	0.0110128	0.00181476	0.0261524	0.0334324	0		0.0804379	0.00277293	0.0651351	0.00189534		55.782	2.35187	57.1248	1.78238		60.183	2.43691	60.756	1.83173
0.555873	0.000858282		0.577012	0.000838724				0.0813578	0.00724844	0.0177024	0.0482481	0.026763	0.0244271	0.0402541	0.0337373	0.0224583	0.107199		0.0804546	0.00277625	0.0651474	0.00189534		55.7837	2.33159	57.1259	1.80434		60.1863	2.41833	60.7577	1.85615
0.555883	0.000858259		0.577054	0.000838574				0	0	0	0.00750183	0.00938783	0.0278173	0.0129949	0.0295796	0.302183	0.344122		0.0804716	0.00277956	0.0651599	0.00189534		55.7854	2.32898	57.127	1.77353		60.1896	2.41148	60.7594	1.82257
0.555849	0.000858676		0.577057	0.000838553				0	0	0	0.0144726	0.0124033	0.0145444	0.0148796	0.00680775	0.00340331	0		0.0804889	0.00277956	0.0651724	0.00189613		55.7871	2.32479	57.128	1.7869		60.1929	2.40494	60.761	1.84089
0.555851	0.000858521		0.577098	0.000838345				0	0	0	0	0	0	0	0	0	0		0.0805066	0.00278286	0.0651849	0.00189851		55.7888	2.3415	57.129	1.74223		60.1962	2.42259	60.7626	1.79503
0.555895	0.00085829		0.577111	0.000838317				0	0.174941	0.0762565	0.0433604	0.0562771	0.159445	0.108453	0.12037	0.0744337	0.0766488		0.0805247	0.00278121	0.0651975	0.0018993		55.7905	2.36833	57.13	1.76746		60.1995	2.4504	60.7641	1.82105
0.555916	0.000858247		0.577119	0.000838296				0.130019	0.124467	0.0461616	0.115086	0.119678	0.0856574	0.0692384	0.0602294	0.0580596	0.102443		0.0805431	0.00278121	0.0652102	0.00190009		55.7922	2.36423	57.131	1.78816		60.2027	2.45253	60.7656	1.8389
0.555905	0.000858445		0.577124	0.000838056				0	0.426829	0.422018	0.395349	0.385714	0.380952	0.360656	0.377358	0.365385	0.367347		0.0805618	0.00278286	0.0652229	0.0018993		55.7939	2.36423	57.1319	1.79073		60.2059	2.45692	60.7671	1.84414
0.555924	0.000858426		0.577119	0.00083806				0	0	0	0	0	0	0	0	0	0		0.0805808	0.00278451	0.0652358	0.00189851		55.7956	2.34617	57.1328	1.83639		60.2091	2.43411	60.7686	1.89113
0.555918	0.000858268		0.577135	0.000837905					0	0	0	0.0378417	0.0129609	0	0	0	0		0.0806002	0.00278286	0.0652487	0.0018993		55.7972	2.33316	57.1337	1.77548		60.2122	2.42692	60.77	1.82755
0.555937	0.000858252		0.577146	0.000837865				0	0.0350175	0.098574	0.0232456	0.0383872	0.0170837	0.031187	0.0523645	0.0849619	0.184555		0.0806198	0.00278286	0.0652617	0.00189692		55.7988	2.32689	57.1346	1.77634		60.2152	2.41174	60.7714	1.8256
0.555931	0.000858095		0.577154	0.000837828				0	0.16999	0.0469161	0.0508503	0.0235967	0.0412559	0.0553538	0.026713	0.0889741	0.0868943		0.0806398	0.00278121	0.0652748	0.00189772		55.8004	2.37243	57.1354	1.78043		60.2182	2.46104	60.7727	1.83076
0.555943	0.000858073		0.577152	0.000837821				0	0	0.0189418	0.0166388	0.0149301	0.00784401	0.00368283	0.01467	0.0984751	0.0659944		0.0806601	0.00277956	0.065288	0.00189613		55.802	2.31638	57.1362	1.82452		60.2212	2.40275	60.774	1.87873
0.555952	0.000858018		0.577173	0.000837876				0	0	0.163367	0	0.0133335	0.0394009	0.0133948	0	0	0		0.0806806	0.00277956	0.0653013	0.00189613		55.8035	2.34773	57.137	1.75348		60.224	2.43743	60.7753	1.80644
0.555953	0.000858038		0.57719	0.000837799				0	0.00599255	0.00323027	0.000557201	0.00700903	0.010525	0.0136838	0.023938	0.0171224	0.084783		0.0807014	0.00278451	0.0653147	0.00189613		55.8049	2.36012	57.1377	1.76332		60.2268	2.44425	60.7765	1.8148
0.555971	0.000858024		0.5772	0.000837678				0	0	0	0	0.000552222	0.0116809	0.0220914	0.0219794	0.147118	0.420414		0.0807224	0.00278781	0.0653282	0.00189375		55.8063	2.34773	57.1384	1.80265		60.2295	2.42298	60.7778	1.85429
0.555983	0.000858004		0.577209	0.000837643				0.177504	0.088212	0.0211503	0.0246171	0.114521	0.117646	0.145739	0.137231	0.169388	0.371046		0.0807436	0.00278451	0.0653419	0.00189295		55.8076	2.35187	57.1391	1.75567		60.2321	2.44211	60.779	1.80851
0.555976	0.00085821		0.577232	0.000837543				0.261111	0.0364848	0.0639891	0.0939836	0.161089	0.197556	0.139153	0.100658	0.195294	0.266221		0.0807651	0.00278286	0.0653557	0.00189295		55.8089	2.29518	57.1398	1.82619		60.2345	2.37435	60.7801	1.87679
0.555988	0.000858192		0.577194	0.000837646				0	0	0	0.0195209	0.0320104	0.0806289	0.0514814	0.050525	0.142084	0.130125		0.0807867	0.00278286	0.0653696	0.00189216		55.8101	2.356	57.1405	1.77266		60.2369	2.44198	60.7813	1.82682
0.555995	0.000858182		0.577189	0.0008377				0.182308	0.286962	0.258297	0.184312	0.330304	0.283962	0.284664	0.211197	0.151703	0.440597		0.0808085	0.00278451	0.0653836	0.00189375		55.8112	2.31638	57.1411	1.80118		60.2391	2.40532	60.7824	1.85542
0.555978	0.000858395		0.577174	0.000837925				0	0	0.0329316	0.0262298	0.0855559	0.0656082	0.0739818	0.0987687	0.210115	0.676257		0.0808304	0.00278451	0.0653978	0.00189375		55.8123	2.35393	57.1417	1.76572		60.2413	2.44639	60.7835	1.81888
0.555996	0.000858335		0.577181	0.000837909				0.274093	0.0690992	0.164968	0.223051	0.242882	0.171344	0.224071	0.272991	0.291974	0.476688		0.0808524	0.00278616	0.0654121	0.00189375		55.8132	2.31216	57.1424	1.78473		60.2432	2.39449	60.7846	1.83935
0.556008	0.000858318		0.577184	0.000837907				0.00967142	0.006067	0.0505765	0.0318563	0.0197105	0.0188989	0.0125334	0.0144225	0.023719	0		0.0808746	0.00278616	0.0654266	0.00189375		55.8141	2.38315	57.143	1.7631		60.2451	2.46838	60.7857	1.81619
0.556027	0.000858304		0.577193	0.000837888				0.0335402	0.0781416	0.0493379	0.0306627	0.0171446	0.0230484	0.0266251	0.0229932	0.0283343	0.0428835		0.0808967	0.00278616	0.0654412	0.00189295		55.8149	2.45836	57.1436	1.7967		60.2468	2.55457	60.7868	1.84898
0.556055	0.000858089		0.577217	0.000837629				0.0160995	0.0391149	0.145263	0.201916	0.12374	0.111323	0.114056	0.0933063	0.0693631	0.0381373		0.080919	0.00278946	0.065456	0.00189216		55.8156	2.42286	57.1441	1.77266		60.2484	2.5078	60.7878	1.82593
0.556065	0.000858058		0.577233	0.000837622				0.378151	0.0616865	0.0623426	0.0364653	0.146869	0.162015	0.137531	0.149896	0.222205	0.104957		0.0809412	0.00278781	0.0654709	0.00189375		55.8161	2.37704	57.1447	1.7429		60.2498	2.46216	60.7889	1.79356
0.556077	0.00085805		0.57722	0.000837832				0	0	0.00868263	0.0475176	0.029288	0.0257791	0.0250832	0.03561	0.020167	0		0.0809634	0.00278946	0.065486	0.00189454		55.8166	2.45249	57.1453	1.76746		60.251	2.53861	60.7899	1.82162
0.5561	0.000858002		0.577198	0.000838056				0.311356	0.149846	0.162513	0.0753793	0.0858319	0.131441	0.122288	0.159262	0.0936596	0		0.0809856	0.00278781	0.0655013	0.00189454		55.817	2.30207	57.1459	1.79244		60.2521	2.38638	60.791	1.84558
0.556116	0.000857992		0.577221	0.000837765				0.156695	0.0989011	0.10108	0.118691	0.119848	0.108467	0.118942	0.150806	0.190918	0.163949		0.0810077	0.00278616	0.0655168	0.00189613		55.8173	2.34825	57.1464	1.78216		60.2531	2.43208	60.792	1.83065
0.556145	0.000857857		0.577215	0.000837798				0.040404	0.0890439	0.144199	0.188988	0.244406	0.183895	0.175158	0.135816	0.131824	0.261462		0.0810297	0.00278616	0.0655324	0.00189454		55.8174	2.31055	57.147	1.78731		60.2538	2.39946	60.7931	1.83764
0.556132	0.000858051		0.57725	0.000837466				0	0	0	0	0	0	0	0	0	0		0.0810516	0.00278451	0.0655481	0.00189534		55.8175	2.26941	57.1476	1.77893		60.2544	2.35661	60.7941	1.82995
0.55615	0.000858035		0.577293	0.000837231				0.131993	0.185177	0.089025	0.0920018	0.119127	0.0997596	0.0940996	0.0786512	0.0871154	0.0936658		0.0810733	0.00278781	0.0655641	0.00189613		55.8174	2.41742	57.1481	1.78731		60.2549	2.50413	60.7952	1.8404
0.55614	0.000858246		0.577311	0.000837195				0.0872523	0.195378	0.140572	0.162581	0.181889	0.139896	0.164481	0.139827	0.148189	0.100021		0.0810948	0.0027911	0.0655802	0.00189772		55.8173	2.29518	57.1487	1.7188		60.2551	2.37053	60.7963	1.7671
0.556132	0.000858114		0.577336	0.000837035				0	0	0	0	0	0	0	0	0	0		0.0811161	0.00278946	0.0655965	0.00189692		55.817	2.31638	57.1493	1.78559		60.2553	2.40352	60.7974	1.84133
0.556135	0.000858114		0.57732	0.000836833				0.0299608	0.0268228	0.033179	0.0685596	0.0799975	0.090607	0.128376	0.130374	0.138731	0.0344689		0.0811372	0.0027911	0.065613	0.00189692		55.8166	2.39883	57.1499	1.8214		60.2552	2.49129	60.7985	1.87559
0.556139	0.000858057		0.577337	0.000836796				0	0	0	0.14687	0.00651799	0.00783037	0.0318877	0.053063	0.00349019	0.01457		0.0811581	0.00280094	0.0656297	0.00189851		55.8161	2.31216	57.1505	1.7813		60.255	2.38682	60.7996	1.83348
0.556152	0.000858023		0.577368	0.000836508				0.170411	0.139495	0.20646	0.187135	0.0611531	0.0336981	0.0124166	0.0219936	0.0422489	0.0543796		0.0811786	0.00280094	0.0656465	0.0018993		55.8156	2.40486	57.1511	1.78302		60.2546	2.49835	60.8007	1.83087
0.556166	0.000858014		0.577396	0.000836299				0.130026	0.206776	0.446977	0.245418	0.211273	0.202807	0.201362	0.185529	0.21977	0.270776		0.0811988	0.00280094	0.0656635	0.00189692		55.8149	2.30369	57.1517	1.80095		60.2541	2.39124	60.8018	1.85626
0.556185	0.000857987		0.577405	0.000836256				0.184856	0.121234	0.098266	0.0716078	0.0747458	0.0615227	0.0833786	0.27744	0.419818	0		0.0812187	0.00280094	0.0656807	0.00189692		55.8141	2.32059	57.1523	1.75172		60.2534	2.40879	60.803	1.80287
0.556183	0.000857901		0.577408	0.000836272				0.0705173	0.071559	0.116857	0.165475	0.1675	0.182734	0.197375	0.216663	0.169007	0		0.0812382	0.00280747	0.065698	0.00189692		55.8132	2.39479	57.1529	1.77288		60.2525	2.47582	60.8041	1.8265
0.55619	0.000858035		0.5774	0.000836337				0.374952	0.322862	0.160997	0.2092	0.193901	0.155838	0.178207	0.0852542	0			0.0812574	0.00280747	0.0657155	0.00189613		55.8122	2.31427	57.1535	1.75786		60.2515	2.39615	60.8053	1.81275
0.556246	0.000857589		0.577405	0.00083631				0.186899	0.164257	0.19806	0								0.0812761	0.00280584	0.0657332	0.00189692		55.8112	2.43477	57.1541	1.8001		60.2504	2.52563	60.8065	1.85364
0.556229	0.000857796		0.57739	0.000836498				0.0526581	0.118184	0.167304	0.0991963	0.0507475	0.0299533	0.0337291	0.110568	0.0933621	0		0.0812944	0.00280421	0.065751	0.0018993		55.81	2.33942	57.1548	1.78924		60.2491	2.43076	60.8077	1.84174
0.556241	0.000857778		0.577404	0.000836462				0.236346	0.299893	0.223995	0.181043	0.152913	0.177323	0.148625	0.0433631	0.241852	1		0.0813123	0.00280421	0.065769	0.00190088		55.8088	2.27157	57.1554	1.76136		60.2477	2.36037	60.8089	1.81398
0.556254	0.000857737		0.5774	0.000836345				0	0.000402048	0.00166374	0	0	0						0.0813297	0.00280421	0.0657872	0.00190325		55.8075	2.3415	57.1561	1.84359		60.2462	2.42644	60.8102	1.89717
0.556266	0.000857719		0.57741	0.000836302				0	0	0									0.0813467	0.00280094	0.0658055	0.00190404		55.8061	2.34358	57.1567	1.77957		60.2445	2.43266	60.8115	1.83563
0.556264	0.00085791		0.577465	0.000835769				0.0105068	0.00659675	0									0.0813631	0.00280258	0.0658239	0.00190325		55.8047	2.36423	57.1574	1.80118		60.2427	2.45423	60.8128	1.8552
0.556271	0.000857872		0.577478	0.000835733				0	0	0	0.000123763	0.00236736	0.00352299	0.00704866	0.0026182	0.0335013	0.405498		0.0813791	0.00280421	0.0658425	0.00190246		55.8032	2.38925	57.158	1.7493		60.2409	2.47827	60.8141	1.80166
0.556284	0.000857839		0.577489	0.000836053				0	0	0	0.00996182	0.00365537	0.0026938	0	0	0	0		0.0813945	0.00280584	0.0658611	0.00190246		55.8016	2.28284	57.1587	1.75874		60.2389	2.37002	60.8154	1.81138
0.556297	0.000857822		0.577494	0.000836056				0	0	0	0	0	0						0.0814094	0.00280747	0.06588	0.00190404		55.8	2.34358	57.1594	1.75018		60.2368	2.4267	60.8168	1.79813
0.556323	0.000857717		0.577515	0.000835984				0	0	0.0028852	0.0159188	0.0181638	0.0215034	0.0173588	0.0609027	0	0		0.0814238	0.0028091	0.0658989	0.00190641		55.7983	2.4681	57.1601	1.74024		60.2346	2.55242	60.8181	1.78892
0.556335	0.000857683		0.577523	0.00083594				0.015347	0.00532641	0.00671393	0.0113568	0							0.0814377	0.0028091	0.0659179	0.00190483		55.7966	2.31427	57.1607	1.79329		60.2323	2.40068	60.8195	1.84716
0.556331	0.000857887		0.577531	0.000835914				0	0	0	0	0	0	0	0	0			0.081451	0.00280584	0.0659371	0.00190641		55.7948	2.31849	57.1614	1.80942		60.23	2.40918	60.821	1.86127
0.556361	0.000857782		0.57754	0.000835887				0.0893113	0.0487686	0.0126241	0.0246129	0.0453604	0.0887549	0.112037	0.0422245	0	0		0.0814638	0.00280747	0.0659563	0.00190641		55.793	2.34773	57.1621	1.80395		60.2276	2.43533	60.8224	1.85304
0.556396	0.000857543		0.57754	0.000835876				0.0551104	0.0602975	0.0333389	0								0.0814761	0.0028091	0.0659756	0.00190325		55.7911	2.32269	57.1628	1.76048		60.2251	2.40506	60.8239	1.81233
0.556431	0.000857612		0.577531	0.000835727				0	0	0.0050998	0.0265404	0.0500738	0.0568322	0.0767446	0.0403464	0.100076	0.0922531		0.0814878	0.0028091	0.065995	0.00190325		55.7893	2.36681	57.1635	1.80795		60.2225	2.45321	60.8254	1.86392
0.556461	0.00085749		0.577564	0.000835454				0.137651	0.176226	0.075271	0.0411268	0.0772014	0.101251	0.0986195	0.153001	0.254278	0.350979		0.081499	0.00280747	0.0660144	0.00190325		55.7874	2.25421	57.1643	1.82702		60.22	2.3358	60.8269	1.87837
0.556458	0.00085746		0.577568	0.000835436				0.152585	0.0962083	0.0901982	0.0780369	0.0667451	0.0685767	0.0565597	0.0660555	0.0755447	0.0907031		0.0815097	0.00280747	0.0660339	0.00190404		55.7854	2.39734	57.165	1.80095		60.2173	2.48694	60.8285	1.85237
0.556471	0.000857441		0.577587	0.000835339				0	0	0	0.063115	0.0419604	0.0647636	0.112332	0.0919628	0.11361	0.1498		0.0815198	0.00280584	0.0660535	0.00190325		55.7835	2.3441	57.1657	1.75435		60.2146	2.42716	60.8301	1.80872
0.556495	0.00085734		0.577619	0.000835083				0.0059888	0.0413614	0.0312275	0.028879	0.0537499	0.0588206	0.0764048	0.103275	0.20606	0.387017		0.0815295	0.00280584	0.0660731	0.00190325		55.7815	2.4614	57.1665	1.7482		60.2119	2.55339	60.8317	1.80239
0.55654	0.000857079		0.577602	0.000834977				0.0709397	0.0466094	0.0310279	0.0424028	0.0359402	0.0544849	0.0757006	0.0505989	0.114887	0.248003		0.0815386	0.00280584	0.0660927	0.00190483		55.7795	2.38466	57.1673	1.77093		60.2092	2.47147	60.8333	1.82322
0.556547	0.000857032		0.577586	0.000835175				0	0.0312845	0.0379129	0.0480656	0.0426592	0.0333438	0.0225566	0.0314553	0.0562967	0.0541264		0.0815473	0.00280747	0.0661123	0.00190483		55.7775	2.34773	57.168	1.82118		60.2064	2.43533	60.835	1.87071
0.556582	0.000856806		0.577571	0.000835394				0	0.100469	0.014251	0.0152548	0.0424124	0.058205	0.0497965	0.125741	0.138049	0.118481		0.0815555	0.00280747	0.0661319	0.00190325		55.7755	2.28019	57.1689	1.75172		60.2036	2.36734	60.8368	1.80782
0.55663	0.000856533		0.577591	0.000835373				0.0154415	0.0500374	0.0603686	0.0565643	0.0614295	0.0809219	0.0922145	0.0793998	0.123892	0.235623		0.0815632	0.00280584	0.0661515	0.00190325		55.7735	2.23007	57.1697	1.75611		60.2008	2.31511	60.8385	1.80963
0.556652	0.000856521		0.577599	0.000835344				0	0	0	0	0.007596	0.0200942	0.0314253	0.020961	0.0606317	0.553449		0.0815705	0.00280094	0.0661711	0.00190246		55.7714	2.36322	57.1706	1.78174		60.198	2.45102	60.8404	1.83335
0.556667	0.000856495		0.577608	0.000835316				0.0425685	0.0991028	0.0384834	0.0540267	0.0887541	0.106281	0.0906231	0.139886	0.236587	0.331947		0.0815774	0.00279931	0.0661906	0.00190325		55.7694	2.36012	57.1715	1.8124		60.1952	2.45184	60.8423	1.8633
0.556677	0.000856486		0.577637	0.000835297				0	0	0	0	0	0	0	0	0	0		0.081584	0.00279767	0.0662101	0.00190246		55.7673	2.3415	57.1724	1.79159		60.1924	2.41725	60.8442	1.84612
0.556715	0.000856359		0.577651	0.000835255				0	0	0	0	0	0	0	0	0	0		0.0815901	0.00279767	0.0662296	0.00190641		55.7653	2.35187	57.1734	1.78559		60.1895	2.441	60.8462	1.83579
0.556729	0.000856333		0.577701	0.000835039				0	0	0	0	0	0.00960005	0.00260698	0	0	0		0.0815959	0.00280094	0.066249	0.00190877		55.7632	2.37295	57.1744	1.80857		60.1867	2.45682	60.8482	1.85882
0.556731	0.000856345		0.577739	0.000834782															0.0816014	0.00280094	0.0662683	0.0019127		55.7612	2.42485	57.1754	1.78816		60.1839	2.50043	60.8504	1.83977
0.556744	0.000856324		0.577743	0.000834925															0.0816067	0.00280258	0.0662875	0.00191348		55.7591	2.37855	57.1766	1.73491		60.1811	2.46486	60.8526	1.78756
0.556746	0.000856299		0.577786	0.000834682															0.0816116	0.00280421	0.0663066	0.00191348		55.757	2.31478	57.1778	1.76223		60.1784	2.40307	60.8548	1.81843
0.556764	0.000856248		0.577795	0.000834636															0.0816164	0.00280421	0.0663256	0.00191505		55.7549	2.33942	57.179	1.79415		60.1756	2.41994	60.8572	1.84523
0.556735	0.000856315		0.577802	0.000834594															0.0816209	0.00279603	0.0663445	0.00191348		55.7529	2.3321	57.1803	1.81699		60.1728	2.41393	60.8596	1.87132
0.556787	0.000855827		0.577822	0.000834604															0.0816253	0.00279439	0.0663633	0.00191427		55.7508	2.356	57.1817	1.76158		60.1701	2.44289	60.8622	1.81062
0.556805	0.00085581		0.577831	0.000834576															0.0816296	0.00280094	0.0663819	0.0019127		55.7487	2.37038	57.1832	1.83035		60.1674	2.44341	60.8648	1.88504
0.556809	0.000855795		0.577835	0.000834674															0.0816337	0.00279931	0.0664003	0.00191034		55.7466	2.33525	57.1848	1.77871		60.1648	2.41955	60.8675	1.83162
0.556866	0.000855515		0.577868	0.0008344															0.0816378	0.00280258	0.0664186	0.00190799		55.7445	2.30844	57.1864	1.79863		60.1621	2.39194	60.8703	1.85377
0.556848	0.000855797		0.577873	0.000834361															0.0816419	0.00280421	0.0664368	0.00190877		55.7423	2.34773	57.1882	1.73491		60.1595	2.43723	60.8733	1.78816
0.556855	0.000855807		0.577907	0.000834052															0.081646	0.00280421	0.0664547	0.00191113		55.7402	2.37038	57.1901	1.75084		60.1569	2.46287	60.8763	1.80201
0.556854	0.000855842		0.577927	0.000834122															0.0816501	0.00280258	0.0664724	0.00191034		55.7381	2.34617	57.1921	1.75895		60.1544	2.43553	60.8795	1.81035
0.55689	0.000855597		0.577904	0.00083436															0.0816543	0.00280258	0.0664899	0.00190956		55.7359	2.3498	57.1942	1.82952		60.1519	2.43063	60.8828	1.88653
0.556907	0.000855583		0.577933	0.000834247															0.0816587	0.00279931	0.0665072	0.00191113		55.7338	2.3415	57.1964	1.77439		60.1494	2.42821	60.8862	1.82543
0.556921	0.00085556		0.577938	0.000834576															0.0816632	0.00280421	0.0665243	0.00191192		55.7316	2.26074	57.1987	1.78324		60.147	2.33555	60.8897	1.83553
0.556934	0.000855519		0.577952	0.000834556															0.0816679	0.00280258	0.0665412	0.0019127		55.7294	2.37651	57.2012	1.78302		60.1446	2.47332	60.8934	1.83622
0.556936	0.000855499		0.57799	0.000834253															0.0816728	0.00280421	0.0665577	0.00191348		55.7272	2.36886	57.2039	1.77461		60.1422	2.45922	60.8973	1.82584
0.556962	0.000855558		0.577995	0.000834214															0.081678	0.00280258	0.0665741	0.00191583		55.725	2.38872	57.2066	1.79073		60.1399	2.47332	60.9012	1.84352
0.556975	0.000855536		0.578029	0.000833935															0.0816835	0.00280584	0.0665902	0.0019174		55.7228	2.30369	57.2096	1.77353		60.1377	2.38942	60.9053	1.82318
0.557011	0.00085529		0.578046	0.000833914															0.0816893	0.00280747	0.066606	0.00191583		55.7206	2.3933	57.2126	1.77957		60.1354	2.48064	60.9096	1.83111
0.557033	0.000855281		0.57806	0.000833883															0.0816955	0.00280584	0.0666215	0.00191505		55.7184	2.31638	57.2159	1.76833		60.1333	2.40261	60.914	1.82481
0.557032	0.000855499		0.57807	0.000833838															0.0817021	0.00280747	0.0666368	0.00191662		55.7162	2.30369	57.2192	1.80457		60.1312	2.38069	60.9185	1.86049
0.557058	0.000855425		0.578079	0.000833811															0.0817092	0.00280258	0.0666517	0.00191662		55.7139	2.38466	57.2228	1.75808		60.1291	2.47543	60.9232	1.81168
0.557096	0.000855235		0.578082	0.000834154															0.0817167	0.00280094	0.0666664	0.00191662		55.7117	2.3933	57.2265	1.75874		60.1271	2.47379	60.9281	1.81415
0.557139	0.000855383		0.578106	0.00083404															0.0817247	0.00279439	0.0666808	0.0019174		55.7094	2.35393	57.2304	1.7631		60.1252	2.44074	60.9331	1.8151
0.55715	0.000855377		0.57811	0.000834019															0.0817333	0.00279439	0.0666948	0.0019174		55.7071	2.31216	57.2344	1.77028		60.1233	2.40171	60.9382	1.81894
0.557184	0.00085515		0.578119	0.000833992															0.0817424	0.00279439	0.0667085	0.0019174		55.7049	2.38466	57.2386	1.795		60.1215	2.47266	60.9435	1.84803
0.557208	0.000855163		0.578101	0.000834201															0.081752	0.00279767	0.0667219	0.00191662		55.7026	2.33368	57.2429	1.77721		60.1197	2.41566	60.9489	1.8323
0.557222	0.00085517		0.578053	0.00083469															0.0817623	0.00279767	0.066735	0.00191662		55.7003	2.33734	57.2474	1.77093		60.118	2.42159	60.9545	1.8276
0.557262	0.000854918		0.57806	0.00083463															0.0817732	0.00279931	0.0667478	0.00191662		55.6981	2.3498	57.2521	1.80078		60.1164	2.43253	60.9602	1.85224
0.557285	0.000854953		0.578049	0.00083471															0.0817848	0.00279767	0.0667602	0.00191583		55.6958	2.41289	57.2569	1.81363		60.1149	2.50224	60.966	1.86541
0.557298	0.000854951		0.578066	0.000834683															0.081797	0.00279603	0.0667723	0.00191505		55.6935	2.29305	57.2619	1.80604		60.1134	2.37536	60.972	1.86013
0.55731	0.000854956		0.578075	0.000834656															0.0818099	0.00279603	0.0667841	0.00191583		55.6913	2.34358	57.267	1.80265		60.112	2.42146	60.9781	1.85844
0.557287	0.000855139		0.578092	0.000834627															0.0818236	0.00279275	0.0667955	0.00191662		55.6891	2.356	57.2723	1.75435		60.1107	2.44918	60.9843	1.80692
0.557337	0.00085539		0.578124	0.000834336															0.0818379	0.00279275	0.0668065	0.00191662		55.6868	2.42883	57.2777	1.744		60.1095	2.52251	60.9906	1.79625
0.557327	0.000855595		0.578125	0.0008343															0.0818529	0.00279439	0.0668173	0.00191662		55.6846	2.32791	57.2832	1.81866		60.1083	2.40506	60.9971	1.87067
0.557362	0.00085537		0.578136	0.00083429															0.0818687	0.00278946	0.0668277	0.00191662		55.6825	2.38466	57.2889	1.77093		60.1073	2.47016	61.0036	1.82581
0.557352	0.000855242		0.578097	0.000834757															0.0818852	0.00278946	0.0668377	0.00191662		55.6803	2.25203	57.2946	1.78043		60.1063	2.33215	61.0102	1.83472
0.557375	0.000855198		0.578116	0.000834708															0.0819024	0.00278781	0.0668474	0.00191583		55.6782	2.34358	57.3005	1.79329		60.1054	2.42947	61.0169	1.84968
0.557384	0.000855168		0.578086	0.000834896															0.0819204	0.00278781	0.0668568	0.00191505		55.676	2.36628	57.3065	1.75961		60.1046	2.44879	61.0236	1.81314
0.557409	0.000855099		0.578095	0.000834868															0.0819391	0.00279275	0.0668658	0.00191662		55.674	2.38059	57.3126	1.76833		60.1039	2.45983	61.0304	1.82134
0.557458	0.000854962		0.578104	0.000834825															0.0819586	0.00279275	0.0668745	0.0019174		55.6719	2.33734	57.3187	1.75172		60.1033	2.4212	61.0373	1.80516
0.557495	0.000854701		0.578119	0.000834797															0.0819788	0.00279439	0.0668828	0.00191662		55.6699	2.28019	57.3249	1.82057		60.1028	2.36633	61.0442	1.87869
0.557506	0.000854666		0.578179	0.000834623															0.0819996	0.00279767	0.0668908	0.00191818		55.6679	2.43477	57.3312	1.79352		60.1023	2.52906	61.0511	1.84834
0.557523	0.000854646		0.578197	0.0008347															0.0820212	0.00279767	0.0668985	0.00191818		55.6659	2.31216	57.3375	1.76158		60.102	2.39098	61.0581	1.8172
0.55754	0.000854619		0.578203	0.000834683															0.0820435	0.00279603	0.0669059	0.00191896		55.664	2.37447	57.3438	1.79329		60.1017	2.46433	61.0651	1.8455
0.557533	0.000854809		0.578168	0.000834764															0.0820665	0.00279603	0.0669129	0.00191896		55.6622	2.31638	57.3502	1.77137		60.1015	2.40184	61.072	1.82646
0.557559	0.000854552		0.578185	0.00083484															0.0820901	0.00279767	0.0669196	0.00192286		55.6603	2.319	57.3566	1.76419		60.1014	2.40693	61.0789	1.81482
0.557564	0.000854546		0.578168	0.000834702															0.0821143	0.00280094	0.066926	0.00192442		55.6585	2.31427	57.363	1.80773		60.1014	2.39564	61.0858	1.8634
0.557581	0.000854533		0.578178	0.000834693															0.0821391	0.00280094	0.0669322	0.00192442		55.6568	2.29091	57.3694	1.76833		60.1015	2.37352	61.0927	1.82277
0.557603	0.000854503		0.578185	0.000834651															0.0821645	0.00280258	0.066938	0.00192364		55.6551	2.30369	57.3757	1.79266		60.1016	2.38031	61.0995	1.84784
0.557616	0.000854484		0.578167	0.00083486															0.0821905	0.00280258	0.0669435	0.00192286		55.6534	2.3415	57.382	1.79841		60.1018	2.43063	61.1062	1.84929
0.557629	0.000854465		0.578169	0.000834821															0.082217	0.00280258	0.0669488	0.00192208		55.6518	2.36628	57.3883	1.79159		60.1021	2.45423	61.1129	1.84307
0.557634	0.000854455		0.578185	0.000834784															0.082244	0.00280421	0.0669538	0.00192052		55.6502	2.37038	57.3945	1.77634		60.1025	2.45649	61.1195	1.83257
0.557647	0.000854437		0.57818	0.000834793															0.0822714	0.00280584	0.0669585	0.00191974		55.6487	2.41742	57.4006	1.81866		60.1029	2.50974	61.1259	1.87349
0.55766	0.00085442		0.578183	0.000834774															0.0822992	0.00280584	0.066963	0.00191896		55.6472	2.26991	57.4066	1.77871		60.1034	2.35208	61.1323	1.8331
0.557652	0.000854253		0.578223	0.000834501															0.0823274	0.00280747	0.0669672	0.0019174		55.6457	2.34358	57.4125	1.7358		60.1039	2.43318	61.1385	1.78506
0.557676	0.000854228		0.578235	0.000834463															0.082356	0.0028091	0.0669712	0.00191662		55.6443	2.34825	57.4183	1.77353		60.1045	2.43174	61.1446	1.8267
0.557686	0.000854138		0.57827	0.000834665															0.0823848	0.00281399	0.0669749	0.00191896		55.643	2.29518	57.4239	1.8088		60.1051	2.36785	61.1505	1.85716
0.557675	0.000854287		0.578279	0.000834635															0.0824139	0.00281399	0.0669785	0.00191818		55.6416	2.40339	57.4294	1.78988		60.1058	2.49166	61.1563	1.84456
0.557711	0.000853878		0.578288	0.000834605															0.0824432	0.00281561	0.0669818	0.00191818		55.6404	2.32898	57.4348	1.78816		60.1065	2.41867	61.1619	1.84192
0.557693	0.000854073		0.578302	0.000834572															0.0824727	0.00281399	0.066985	0.00191896		55.6391	2.36218	57.44	1.78559		60.1072	2.44874	61.1674	1.83488
0.557713	0.000854047		0.5783	0.000834536															0.0825022	0.00281236	0.066988	0.0019174		55.6379	2.37552	57.445	1.79841		60.1079	2.46472	61.1726	1.85242
0.557736	0.000854004		0.578306	0.000834521															0.0825319	0.00281399	0.0669908	0.00191818		55.6367	2.30369	57.4499	1.81866		60.1087	2.38564	61.1777	1.87424
0.557754	0.000853981		0.578322	0.000834385															0.0825616	0.00281236	0.0669935	0.0019174		55.6356	2.33316	57.4545	1.76397		60.1095	2.42925	61.1825	1.816
0.557767	0.00085398		0.578331	0.000834356															0.0825912	0.00281885	0.066996	0.00191583		55.6345	2.356	57.459	1.74113		60.1103	2.43193	61.1872	1.79687
0.557771	0.000853943		0.57834	0.000834327															0.0826208	0.00281885	0.0669984	0.00191818		55.6334	2.3933	57.4632	1.82558		60.111	2.48577	61.1916	1.87794
0.557788	0.000853915		0.578342	0.000834143															0.0826502	0.00281885	0.0670006	0.00191896		55.6324	2.31638	57.4672	1.75699		60.1118	2.39925	61.1958	1.8116
0.557791	0.000853893		0.578368	0.000834237															0.0826795	0.00282048	0.0670028	0.00192052		55.6314	2.30844	57.471	1.81599		60.1126	2.39335	61.1997	1.87083
0.557781	0.000854095		0.578356	0.000834391															0.0827085	0.00281885	0.0670049	0.00192052		55.6305	2.39074	57.4745	1.80519		60.1134	2.47675	61.2035	1.85877
0.557785	0.000854319		0.57837	0.000834348															0.0827373	0.00281723	0.0670068	0.00192052		55.6295	2.3933	57.4778	1.83804		60.1141	2.48143	61.2069	1.89098
0.557798	0.000854303		0.578357	0.00083455															0.0827657	0.00281723	0.0670087	0.00191974		55.6286	2.37038	57.4809	1.76919		60.1149	2.46604	61.2102	1.82334
0.557814	0.000854272		0.578339	0.000834381															0.0827939	0.00282048	0.0670106	0.00192052		55.6278	2.42485	57.4837	1.75523		60.1156	2.51654	61.2132	1.8108
0.557817	0.000854229		0.57833	0.000834627															0.0828215	0.00282371	0.0670124	0.0019213		55.6269	2.32479	57.4862	1.76485		60.1163	2.41496	61.2159	1.81897
0.557806	0.000854438		0.578293	0.000834989															0.0828488	0.00282694	0.0670141	0.00192208		55.6261	2.30844	57.4885	1.82391		60.117	2.39827	61.2184	1.87736
0.557836	0.00085424		0.578309	0.000834958															0.0828755	0.00282694	0.0670158	0.00191974		55.6253	2.27157	57.4906	1.78559		60.1176	2.35315	61.2206	1.84114
0.557853	0.000854208		0.578318	0.000834929															0.0829018	0.00282209	0.0670176	0.00191974		55.6246	2.37651	57.4923	1.8345		60.1182	2.46644	61.2226	1.8881
0.557865	0.000854283		0.578327	0.000835054															0.0829274	0.00282048	0.0670192	0.00191974		55.6239	2.35187	57.4939	1.78667		60.1188	2.44712	61.2244	1.83607
0.557887	0.000854173		0.578329	0.000835069															0.0829524	0.00282048	0.0670209	0.0019174		55.6232	2.36423	57.4951	1.77439		60.1193	2.45993	61.2258	1.82139
0.55789	0.000854114		0.578338	0.00083504															0.0829768	0.00282694	0.0670226	0.00191583		55.6225	2.34773	57.4961	1.79159		60.1198	2.43258	61.2271	1.84704
0.557907	0.000854055		0.578386	0.000835017															0.0830005	0.00283339	0.0670244	0.00191583		55.6219	2.33525	57.4968	1.79244		60.1203	2.42009	61.228	1.84792
0.557955	0.000853745		0.578405	0.000834875															0.0830234	0.00283339	0.0670261	0.00191505		55.6213	2.40084	57.4973	1.77353		60.1207	2.49474	61.2288	1.82481
0.557981	0.00085343		0.578431	0.000834836															0.0830457	0.00283661	0.0670279	0.00191348		55.6208	2.29305	57.4975	1.79159		60.1211	2.38077	61.2293	1.84424
0.558012	0.000853423		0.578438	0.000834784															0.0830671	0.00283661	0.0670297	0.00191348		55.6202	2.32161	57.4975	1.78496		60.1215	2.41279	61.2295	1.83918
0.558003	0.000853611		0.578442	0.000834754															0.0830877	0.00283661	0.0670315	0.00191348		55.6197	2.40084	57.4972	1.74753		60.1218	2.49501	61.2296	1.8015
0.558013	0.000853611		0.578455	0.000834721															0.0831075	0.00283982	0.0670334	0.00191427		55.6193	2.36218	57.4967	1.76659		60.1222	2.44869	61.2293	1.81758
0.558022	0.000853589		0.578446	0.000834734															0.0831265	0.00284142	0.0670353	0.00191427		55.6189	2.3415	57.496	1.80604		60.1224	2.42291	61.2289	1.85921
0.558018	0.00085346		0.578445	0.000834695															0.0831445	0.00284462	0.0670373	0.00191427		55.6185	2.31267	57.495	1.79352		60.1227	2.40189	61.2283	1.84366
0.55803	0.000853447		0.578473	0.000834601															0.0831617	0.00284302	0.0670394	0.00191427		55.6181	2.3211	57.4938	1.82619		60.1229	2.40616	61.2274	1.88343
0.558011	0.000853509		0.578512	0.000834375															0.083178	0.00283982	0.0670414	0.00191505		55.6178	2.40486	57.4924	1.74842		60.1231	2.50154	61.2264	1.79888
0.558018	0.000853494		0.578521	0.000834349															0.0831934	0.00284302	0.0670436	0.00191427		55.6175	2.37447	57.4907	1.75983		60.1233	2.45537	61.2251	1.81333
0.558006	0.000853723		0.578558	0.000834063															0.0832078	0.00284142	0.0670458	0.00191583		55.6172	2.31427	57.4889	1.80434		60.1234	2.40544	61.2237	1.85844
0.557996	0.000853934		0.578558	0.000834039															0.0832214	0.00283821	0.067048	0.0019174		55.617	2.27804	57.4869	1.75172		60.1235	2.37199	61.222	1.80334
0.55804	0.000854059		0.578569	0.000834029															0.083234	0.00283982	0.0670503	0.00191818		55.6168	2.25203	57.4846	1.82308		60.1237	2.33831	61.2202	1.87276
0.558054	0.000854054		0.578578	0.000834003															0.0832456	0.00283821	0.0670526	0.00191662		55.6166	2.3627	57.4822	1.77439		60.1238	2.44915	61.2183	1.82402
0.558015	0.000853987		0.578577	0.000833991															0.0832564	0.00283178	0.0670549	0.00191818		55.6165	2.41088	57.4797	1.84852		60.1239	2.50087	61.2161	1.90669
0.558016	0.000853983		0.578592	0.000833964															0.0832662	0.002835	0.0670573	0.00191974		55.6164	2.32059	57.477	1.81531		60.1239	2.40712	61.2139	1.86655
0.558016	0.000853832		0.578648	0.000833742															0.0832752	0.00283178	0.0670597	0.00191818		55.6163	2.36423	57.4741	1.77353		60.124	2.44803	61.2114	1.82771
0.558057	0.000853595		0.578681	0.000833467															0.0832832	0.00283017	0.0670621	0.00191896		55.6163	2.33107	57.4711	1.77699		60.1241	2.41766	61.2089	1.83222
0.55807	0.000853584		0.578694	0.00083344															0.0832903	0.00283017	0.0670645	0.00191896		55.6163	2.24547	57.4679	1.79585		60.1241	2.333	61.2062	1.85078
0.558108	0.00085371		0.578727	0.000833166															0.0832966	0.00283178	0.0670669	0.00191818		55.6162	2.35187	57.4647	1.77353		60.1242	2.43513	61.2034	1.82949
0.55813	0.000853704		0.578688	0.000833421															0.0833021	0.00283017	0.0670693	0.00191818		55.6162	2.29569	57.4613	1.77871		60.1242	2.38306	61.2005	1.83483
0.558143	0.000853694		0.578708	0.000833301															0.0833067	0.00283178	0.0670716	0.00191896		55.6163	2.39936	57.4578	1.80434		60.1242	2.48473	61.1975	1.85866
0.558152	0.000853741		0.578714	0.000833242															0.0833105	0.00283178	0.0670739	0.00191818		55.6163	2.39734	57.4543	1.76136		60.1243	2.48262	61.1945	1.81425
0.558159	0.000853712		0.578753	0.000832956															0.0833135	0.00283339	0.0670762	0.00191662		55.6163	2.356	57.4507	1.77699		60.1243	2.44172	61.1913	1.83027
0.558171	0.000853686		0.578749	0.00083321															0.0833158	0.00283339	0.0670784	0.00191583		55.6163	2.37447	57.447	1.77721		60.1243	2.46736	61.188	1.8269
0.558198	0.000853638		0.578782	0.000832952															0.0833174	0.00283339	0.0670805	0.00191505		55.6163	2.30369	57.4432	1.79159		60.1243	2.39159	61.1847	1.83993
0.558165	0.000854079		0.578817	0.000832999															0.0833183	0.002835	0.0670824	0.00191583		55.6163	2.356	57.4394	1.76485		60.1243	2.43755	61.1814	1.81679
0.558152	0.000854186		0.578795	0.000833215															0.0833186	0.00283339	0.0670843	0.00191896		55.6163	2.37447	57.4355	1.77699		60.1243	2.46523	61.178	1.82865
0.558188	0.000853955		0.578798	0.000833559															0.0833182	0.00283178	0.067086	0.00191974		55.6163	2.39127	57.4317	1.76659		60.1242	2.48262	61.1745	1.82155
0.55817	0.000854156		0.578789	0.000833493															0.0833173	0.00283339	0.0670876	0.00192052		55.6162	2.41289	57.4278	1.81363		60.1241	2.49683	61.171	1.86921
0.558176	0.000854179		0.578796	0.00083348															0.0833158	0.002835	0.067089	0.0019213		55.616	2.32479	57.4239	1.77202		60.124	2.41368	61.1675	1.82817
0.558189	0.000854172		0.578819	0.000833127															0.0833139	0.00283661	0.0670901	0.0019213		55.6159	2.31849	57.42	1.77829		60.1239	2.40725	61.164	1.83642
0.558202	0.000854165		0.578806	0.000833356															0.0833115	0.00283661	0.0670911	0.0019213		55.6156	2.375	57.4161	1.81301		60.1237	2.47034	61.1605	1.86778
0.558191	0.000854384		0.578848	0.000833548															0.0833087	0.00284302	0.0670919	0.0019213		55.6153	2.35032	57.4122	1.77785		60.1235	2.43447	61.157	1.83238
0.558215	0.000854338		0.578857	0.00083352															0.0833055	0.00283982	0.0670924	0.0019213		55.6149	2.26725	57.4084	1.77526		60.1233	2.35191	61.1534	1.82881
0.558191	0.000854415		0.578825	0.000833617															0.083302	0.002835	0.0670926	0.00191974		55.6145	2.34565	57.4046	1.83224		60.123	2.4397	61.1499	1.88407
0.558225	0.000854467		0.578836	0.000833628															0.0832982	0.00283339	0.0670925	0.00191818		55.6139	2.28663	57.4008	1.78902		60.1226	2.36937	61.1464	1.84545
0.558247	0.000854479		0.578872	0.000833505															0.0832942	0.00282856	0.0670922	0.00191818		55.6132	2.40084	57.3971	1.74643		60.1221	2.49225	61.1429	1.79611
0.558315	0.000854386		0.578888	0.000833482															0.08329	0.00282856	0.0670915	0.00191818		55.6125	2.34565	57.3935	1.8035		60.1216	2.43271	61.1395	1.86035
0.558341	0.000854315		0.578902	0.000833444															0.0832857	0.00283017	0.0670904	0.00191896		55.6116	2.3498	57.3899	1.81194		60.121	2.43931	61.136	1.86824
0.558354	0.000854309		0.578944	0.000833192															0.0832813	0.00282856	0.067089	0.00192052		55.6105	2.36886	57.3864	1.76048		60.1203	2.45265	61.1327	1.81261
0.558382	0.000854317		0.578943	0.000833136															0.0832768	0.00282694	0.0670872	0.00191896		55.6094	2.27589	57.383	1.77006		60.1195	2.34864	61.1293	1.82597
0.558379	0.000854331		0.578923	0.000833031															0.0832723	0.00282533	0.067085	0.00191818		55.6081	2.39734	57.3797	1.76136		60.1185	2.47999	61.126	1.81245
0.558396	0.000854303		0.578925	0.000833148															0.0832679	0.00282209	0.0670824	0.00191896		55.6066	2.27589	57.3764	1.76659		60.1175	2.36177	61.1228	1.8197
0.558472	0.000853955		0.578932	0.000833104															0.0832636	0.00282048	0.0670793	0.00191974		55.605	2.29731	57.3733	1.7813		60.1163	2.37949	61.1196	1.83227
0.558484	0.00085395		0.578943	0.000833046															0.0832593	0.00281723	0.0670758	0.00192208		55.6032	2.25203	57.3703	1.77634		60.115	2.33655	61.1166	1.83
0.558489	0.000853922		0.578957	0.000832996															0.0832553	0.00281885	0.0670718	0.0019252		55.6012	2.39479	57.3674	1.84675		60.1136	2.47252	61.1135	1.89779
0.558516	0.000854063		0.578966	0.000832952															0.0832514	0.00281236	0.0670674	0.00192442		55.599	2.40687	57.3647	1.76419		60.112	2.50551	61.1106	1.81763
0.558525	0.000854031		0.578996	0.000832748															0.0832478	0.00281561	0.0670624	0.00192364		55.5967	2.3933	57.362	1.77526		60.1102	2.4813	61.1077	1.83165
0.558526	0.000853782		0.579002	0.000832687															0.0832445	0.00281885	0.0670569	0.00192442		55.5941	2.39532	57.3595	1.78216		60.1083	2.48367	61.1049	1.83615
0.558537	0.000853762		0.579034	0.000832411															0.0832416	0.00281723	0.067051	0.00192598		55.5914	2.356	57.3572	1.7482		60.1061	2.44042	61.1022	1.80029
0.558549	0.000853781		0.579027	0.000832401															0.0832389	0.00281561	0.0670444	0.00192598		55.5884	2.356	57.355	1.77721		60.1039	2.44887	61.0996	1.83117
0.558567	0.000853747		0.579036	0.000832369															0.0832367	0.00281561	0.0670374	0.00192598		55.5852	2.30207	57.3529	1.83698		60.1014	2.38855	61.0971	1.89538
0.55861	0.000853689		0.579045	0.000832343															0.0832349	0.00282048	0.0670298	0.00192598		55.5818	2.26508	57.351	1.77612		60.0987	2.34587	61.0947	1.82914
0.558656	0.000853451		0.579032	0.00083255															0.0832335	0.00281885	0.0670216	0.00192442		55.5782	2.40137	57.3492	1.80457		60.0959	2.48997	61.0924	1.85929
0.558679	0.00085348		0.579045	0.000832543															0.0832326	0.00281885	0.0670129	0.00192442		55.5744	2.375	57.3476	1.8001		60.0928	2.45613	61.0902	1.85555
0.558678	0.000853468		0.579055	0.000832568															0.0832322	0.00281561	0.0670037	0.0019252		55.5703	2.38466	57.3461	1.74996		60.0895	2.46803	61.0881	1.80479
0.558688	0.000853447		0.579071	0.000832437															0.0832324	0.00281561	0.0669938	0.00192364		55.5661	2.39532	57.3448	1.76681		60.086	2.4855	61.0862	1.82117
0.558719	0.000853552		0.579078	0.000832427															0.0832331	0.00281561	0.0669834	0.00192442		55.5616	2.30369	57.3437	1.80265		60.0823	2.38576	61.0843	1.85642
0.558748	0.000853542		0.57907	0.000832509															0.0832344	0.00281399	0.0669725	0.00192364		55.5568	2.31216	57.3428	1.76659		60.0784	2.39887	61.0826	1.82361
0.558775	0.000853441		0.579075	0.000832506															0.0832362	0.00281561	0.066961	0.00192286		55.5519	2.39883	57.342	1.81194		60.0743	2.49537	61.081	1.86677
0.558761	0.000853466		0.579111	0.000832242															0.0832387	0.00281723	0.0669489	0.00192286		55.5468	2.35445	57.3414	1.74643		60.07	2.43886	61.0795	1.79735
0.558793	0.000853322		0.579139	0.000832059															0.0832418	0.00281723	0.0669363	0.0019213		55.5414	2.2807	57.3409	1.7869		60.0655	2.36644	61.0781	1.84174
0.558813	0.000853322		0.579148	0.000832033															0.0832455	0.00281885	0.0669231	0.0019213		55.5359	2.28663	57.3407	1.7631		60.0608	2.36599	61.0769	1.81897
0.558827	0.000853292		0.579161	0.000831998															0.0832499	0.00281885	0.0669094	0.00192286		55.5302	2.32689	57.3406	1.84194		60.0559	2.42327	61.0758	1.89771
0.558808	0.000853439		0.579173	0.000831959															0.0832549	0.00282048	0.0668952	0.00192286		55.5242	2.42485	57.3406	1.76941		60.0508	2.5186	61.0748	1.8247
0.558844	0.000853174		0.579156	0.000832049															0.0832605	0.00282048	0.0668804	0.00192208		55.5181	2.39681	57.3409	1.79841		60.0455	2.4853	61.074	1.85363
0.558894	0.000853111		0.579178	0.0008318															0.0832669	0.00281885	0.0668652	0.00192052		55.5119	2.38059	57.3413	1.7526		60.04	2.46829	61.0733	1.809
0.558927	0.000853219		0.579169	0.000831651															0.0832738	0.00281561	0.0668494	0.00192208		55.5055	2.35806	57.3418	1.78988		60.0344	2.45314	61.0727	1.83865
0.558941	0.000853227		0.579147	0.000831848															0.0832815	0.00281723	0.0668332	0.00191818		55.4989	2.38059	57.3426	1.76572		60.0286	2.47239	61.0723	1.81695
0.558937	0.000853448		0.579158	0.000831841															0.0832898	0.00281723	0.0668166	0.00191818		55.4923	2.25857	57.3435	1.81554		60.0227	2.34336	61.072	1.8719
0.558925	0.000853665		0.579146	0.000832086															0.0832988	0.00281723	0.0667995	0.00191818		55.4855	2.37704	57.3445	1.75874		60.0166	2.46876	61.0718	1.80884
0.558941	0.000853652		0.579185	0.000831811															0.0833084	0.00282048	0.0667819	0.00191818		55.4786	2.34202	57.3457	1.80434		60.0104	2.42832	61.0718	1.86035
0.558966	0.00085356		0.579194	0.000831783															0.0833187	0.00282048	0.066764	0.00191974		55.4716	2.31849	57.3471	1.75435		60.0041	2.40377	61.0719	1.80804
0.558977	0.000853553		0.579199	0.000831746															0.0833296	0.00281885	0.0667457	0.00191896		55.4646	2.33785	57.3486	1.75895		59.9977	2.43036	61.0721	1.81365
0.558991	0.000853564		0.579268	0.000831272															0.0833412	0.00282048	0.0667271	0.00191974		55.4575	2.3042	57.3502	1.81026		59.9913	2.39556	61.0724	1.86569
0.558997	0.000853569		0.579339	0.000830779															0.0833534	0.00282048	0.0667081	0.00191896		55.4504	2.43279	57.352	1.82034		59.9848	2.5186	61.0729	1.87516
0.558966	0.000853654		0.57937	0.000830508															0.0833662	0.00282209	0.0666888	0.00191818		55.4432	2.3042	57.3539	1.7967		59.9782	2.38685	61.0735	1.84985
0.558992	0.00085362		0.579377	0.00083051															0.0833796	0.00282371	0.0666692	0.0019174		55.4361	2.33316	57.3559	1.76919		59.9717	2.42583	61.0742	1.82229
0.559015	0.000853668		0.579353	0.000830738															0.0833937	0.00282533	0.0666494	0.0019174		55.429	2.39479	57.3581	1.75084		59.9651	2.48779	61.075	1.80334
0.559003	0.000853885		0.579399	0.000830499															0.0834083	0.00282694	0.0666293	0.00191818		55.4219	2.3174	57.3603	1.7572		59.9585	2.40325	61.0759	1.80908
0.559034	0.00085402		0.579408	0.000830471															0.0834234	0.00282856	0.066609	0.00191818		55.4149	2.37243	57.3626	1.78667		59.952	2.46271	61.0769	1.84128
0.559047	0.000854006		0.579399	0.000830463															0.0834392	0.00283017	0.0665885	0.00191583		55.408	2.38669	57.3651	1.7631		59.9456	2.47556	61.078	1.81949
0.559058	0.000853982		0.57938	0.000831055															0.0834555	0.00283017	0.0665679	0.00191505		55.4011	2.21676	57.3676	1.79926		59.9392	2.30545	61.0793	1.85226
0.559069	0.000853975		0.579368	0.000831253															0.0834723	0.00283017	0.0665472	0.00191192		55.3944	2.28449	57.3702	1.76833		59.9329	2.37135	61.0806	1.82101
0.559066	0.000853862		0.579377	0.000831224															0.0834896	0.00283017	0.0665263	0.00191113		55.3878	2.38669	57.3728	1.81363		59.9268	2.47978	61.0819	1.86682
0.559065	0.000854075		0.579367	0.000831081															0.0835074	0.00283178	0.0665054	0.00191192		55.3814	2.38263	57.3756	1.76833		59.9207	2.46934	61.0834	1.81652
0.5591	0.000853844		0.579378	0.000831089															0.0835257	0.00283178	0.0664844	0.00190956		55.3751	2.38059	57.3783	1.81279		59.9149	2.4778	61.0849	1.86758
0.559089	0.000854045		0.579407	0.000830817															0.0835445	0.00283339	0.0664634	0.00190956		55.369	2.28877	57.3811	1.76659		59.9092	2.37607	61.0865	1.81906
0.5591	0.000854037		0.579412	0.000830817															0.0835638	0.00283661	0.0664424	0.00191034		55.3631	2.34565	57.3839	1.7813		59.9037	2.42687	61.0882	1.82984
0.559106	0.000854028		0.579442	0.000830489															0.0835835	0.002835	0.0664215	0.0019072		55.3574	2.36218	57.3868	1.8001		59.8984	2.45044	61.0898	1.85434
0.559093	0.00085424		0.579446	0.000830462															0.0836036	0.002835	0.0664005	0.00190641		55.352	2.375	57.3896	1.78152		59.8934	2.46596	61.0916	1.8316
0.559115	0.00085422		0.579456	0.000830466															0.0836242	0.00283339	0.0663797	0.00190483		55.3468	2.31849	57.3925	1.80542		59.8886	2.40918	61.0933	1.86141
0.559125	0.000854207		0.579465	0.000830436															0.0836452	0.00283339	0.066359	0.00190404		55.3418	2.31849	57.3953	1.75457		59.884	2.41137	61.0951	1.80812
0.559162	0.000854024		0.579484	0.000830435															0.0836665	0.00283339	0.0663384	0.00190562		55.3371	2.39532	57.3982	1.73758		59.8798	2.48906	61.0969	1.78519
0.559185	0.000853794		0.57951	0.000830379															0.0836883	0.002835	0.0663179	0.00190483		55.3327	2.30369	57.401	1.73936		59.8758	2.39172	61.0987	1.79156
0.559189	0.000853778		0.579535	0.000830341															0.0837104	0.002835	0.0662976	0.00190246		55.3286	2.28663	57.4037	1.81048		59.8721	2.36726	61.1005	1.8656
0.559202	0.000853782		0.579563	0.000830084															0.0837328	0.002835	0.0662775	0.00190167		55.3247	2.31849	57.4064	1.81026		59.8688	2.40712	61.1023	1.86442
0.559215	0.000853756		0.579572	0.000830056															0.0837556	0.002835	0.0662575	0.00190088		55.3212	2.39074	57.4091	1.74378		59.8657	2.48439	61.1041	1.79677
0.559207	0.000853612		0.579586	0.000830033															0.0837788	0.00283178	0.0662378	0.00190088		55.3179	2.30581	57.4117	1.79841		59.863	2.38925	61.1058	1.84953
0.559221	0.000853614		0.579598	0.000830013															0.0838022	0.00283178	0.0662184	0.0018993		55.315	2.3498	57.4142	1.79266		59.8607	2.43729	61.1075	1.84263
0.559229	0.00085362		0.579638	0.00083003															0.083826	0.00283178	0.0661992	0.00189851		55.3123	2.29305	57.4166	1.80857		59.8587	2.38925	61.1092	1.85811
0.559247	0.000853615		0.579649	0.000829987															0.0838501	0.00283661	0.0661802	0.0018993		55.31	2.29091	57.419	1.79415		59.857	2.37409	61.1108	1.84678
0.559273	0.000853388		0.579644	0.000830011															0.0838745	0.00283821	0.0661615	0.0018993		55.308	2.30793	57.4213	1.79948		59.8557	2.39639	61.1124	1.85142
0.559296	0.000853324		0.57965	0.000829997															0.0838992	0.00283661	0.0661432	0.00190088		55.3062	2.24547	57.4234	1.79841		59.8547	2.32665	61.114	1.8504
0.559295	0.000853333		0.579659	0.000829971															0.0839242	0.002835	0.0661251	0.00190246		55.3048	2.37243	57.4255	1.795		59.8541	2.46536	61.1154	1.84612
0.559303	0.000853376		0.579669	0.000829963															0.0839494	0.002835	0.0661073	0.00190325		55.3037	2.33734	57.4275	1.80095		59.8539	2.42674	61.1168	1.85232
0.559313	0.000853386		0.579664	0.000829859															0.0839749	0.00283661	0.0660898	0.00190404		55.3028	2.3627	57.4293	1.76681		59.854	2.45116	61.1181	1.81803
0.559352	0.000853148		0.57965	0.000830066															0.0840006	0.00283821	0.0660727	0.00190404		55.3023	2.34617	57.4311	1.80095		59.8544	2.4384	61.1194	1.8515
0.559367	0.000853158		0.579654	0.000830042															0.0840266	0.00283821	0.0660558	0.00190325		55.302	2.30369	57.4327	1.79437		59.8552	2.39639	61.1206	1.84906
0.559372	0.000853155		0.579697	0.000829763															0.0840529	0.00283821	0.0660393	0.00190246		55.302	2.32059	57.4342	1.81805		59.8563	2.40738	61.1217	1.87339
0.55937	0.000853127		0.579752	0.000829518															0.0840794	0.00283821	0.0660232	0.00190167		55.3022	2.35187	57.4356	1.85612		59.8577	2.42483	61.1227	1.91167
0.559382	0.000853127		0.57975	0.000829527															0.0841061	0.002835	0.0660073	0.00190088		55.3027	2.28234	57.4369	1.76746		59.8594	2.37173	61.1236	1.81847
0.559371	0.000853264		0.579755	0.000829509															0.084133	0.00283661	0.0659918	0.00190088		55.3034	2.37295	57.4381	1.77957		59.8614	2.45971	61.1244	1.83275
0.559382	0.000853265		0.579772	0.000829493															0.0841601	0.00283661	0.0659767	0.00190009		55.3043	2.37038	57.4391	1.71158		59.8637	2.45911	61.1252	1.76446
0.559393	0.000853267		0.579775	0.000829465															0.0841875	0.00283821	0.0659618	0.00190088		55.3054	2.31638	57.4401	1.80395		59.8662	2.39418	61.1258	1.85528
0.559407	0.000853286		0.579779	0.000829542															0.084215	0.00283661	0.0659473	0.00190009		55.3067	2.33107	57.4409	1.75633		59.869	2.41381	61.1264	1.80785
0.559416	0.00085328		0.579803	0.000829421															0.0842427	0.00283661	0.0659331	0.00190009		55.3081	2.33942	57.4416	1.73847		59.8721	2.43552	61.1269	1.78666
0.559426	0.000853277		0.579782	0.000829662															0.0842706	0.00283821	0.0659192	0.0018993		55.3097	2.30793	57.4423	1.82535		59.8753	2.39639	61.1273	1.87895
0.559432	0.000853251		0.579777	0.000829593															0.0842987	0.00283661	0.0659056	0.00190088		55.3115	2.32269	57.4428	1.83864		59.8788	2.41381	61.1277	1.89019
0.559422	0.00085346		0.579788	0.000829552															0.084327	0.00283821	0.0658924	0.0018993		55.3133	2.31216	57.4432	1.79585		59.8825	2.38312	61.1279	1.85205
0.559428	0.000853445		0.579791	0.000829508															0.0843554	0.00283982	0.0658794	0.00190167		55.3153	2.42087	57.4436	1.7718		59.8863	2.51193	61.1281	1.82568
0.559427	0.000853478		0.579792	0.000829386															0.0843839	0.00284142	0.0658667	0.00190167		55.3173	2.37651	57.4439	1.78645		59.8902	2.46376	61.1282	1.84254
0.559466	0.000853416		0.579849	0.00082886															0.0844126	0.00283982	0.0658543	0.00190167		55.3194	2.41489	57.4441	1.76659		59.8943	2.50362	61.1283	1.81673
0.559484	0.000853472		0.579868	0.000828858															0.0844414	0.00283982	0.0658422	0.00190167		55.3216	2.32689	57.4442	1.75435		59.8985	2.41407	61.1283	1.80771
0.559505	0.000853507		0.579884	0.000828844															0.0844703	0.00283982	0.0658303	0.00190246		55.3237	2.28663	57.4443	1.82619		59.9028	2.3788	61.1282	1.88003
0.559523	0.000853198		0.579894	0.000828819															0.0844993	0.00284142	0.0658187	0.0018993		55.3259	2.3415	57.4443	1.76681		59.9072	2.42942	61.1281	1.82219
0.559523	0.000853329		0.579895	0.000828815															0.0845284	0.00284142	0.0658073	0.00190167		55.3281	2.27804	57.4442	1.795		59.9116	2.36104	61.128	1.8443
0.559531	0.000853299		0.579931	0.000828553															0.0845576	0.00284302	0.0657962	0.00190325		55.3303	2.37447	57.4442	1.77612		59.9161	2.46177	61.1278	1.8249
0.559535	0.000853304		0.579966	0.000827997															0.0845868	0.00284302	0.0657853	0.00190246		55.3325	2.33316	57.4441	1.81301		59.9205	2.41869	61.1276	1.8656
0.559562	0.000853317		0.579928	0.000828475															0.0846161	0.00284622	0.0657746	0.00190246		55.3346	2.33577	57.444	1.79415		59.925	2.42606	61.1274	1.847
0.55957	0.000853327		0.579924	0.000828738															0.0846454	0.00284622	0.0657641	0.00190325		55.3366	2.34358	57.4439	1.76833		59.9294	2.4363	61.1271	1.82132
0.55959	0.000853421		0.579934	0.000828698															0.0846747	0.00284622	0.0657538	0.00190167		55.3386	2.40486	57.4438	1.79329		59.9338	2.4958	61.1269	1.84519
0.559619	0.000853698		0.579971	0.000828835															0.0847041	0.00284782	0.0657437	0.00190246		55.3405	2.28234	57.4436	1.77397		59.9382	2.36604	61.1267	1.82801
0.559666	0.00085347		0.579997	0.000828891															0.0847334	0.00284942	0.0657338	0.00190167		55.3423	2.42539	57.4435	1.80857		59.9424	2.51956	61.1265	1.86442
0.559675	0.000853471		0.580004	0.000828856															0.0847627	0.00285101	0.065724	0.00190088		55.344	2.32898	57.4435	1.76833		59.9466	2.41279	61.1263	1.82384
0.55969	0.000853541		0.58001	0.000828855															0.0847919	0.00284782	0.0657144	0.00190167		55.3456	2.40285	57.4434	1.77006		59.9508	2.50012	61.1261	1.8239
0.559695	0.000853513		0.580019	0.000828851															0.0848211	0.00284942	0.0657049	0.00190246		55.3471	2.356	57.4434	1.78238		59.9548	2.44518	61.126	1.83665
0.559714	0.00085354		0.580028	0.000828831															0.0848502	0.00284942	0.0656955	0.00190246		55.3485	2.31849	57.4435	1.73402		59.9586	2.40828	61.1259	1.7859
0.559717	0.00085354		0.580056	0.000828566															0.0848792	0.0028542	0.0656863	0.00190167		55.3497	2.33942	57.4436	1.78816		59.9624	2.42178	61.1258	1.84254
0.559757	0.000853319		0.580088	0.000828279															0.0849081	0.0028542	0.0656772	0.00190167		55.3508	2.36833	57.4437	1.77957		59.966	2.46056	61.1258	1.83547
0.559764	0.000853584		0.580088	0.000828275															0.0849368	0.0028542	0.0656682	0.00190167		55.3518	2.28877	57.4439	1.82368		59.9695	2.37995	61.1259	1.87825
0.559745	0.000853815		0.580099	0.000828216															0.0849654	0.0028542	0.0656593	0.00190167		55.3526	2.36012	57.4442	1.77721		59.9728	2.45842	61.126	1.83127
0.55975	0.000854188		0.580108	0.000828197															0.0849939	0.0028526	0.0656506	0.00190246		55.3533	2.32269	57.4446	1.77957		59.976	2.41947	61.1262	1.83286
0.559743	0.000854425		0.580116	0.000828525															0.0850221	0.0028542	0.0656419	0.00190246		55.3538	2.28449	57.4451	1.77439		59.979	2.37326	61.1265	1.82484
0.559752	0.00085441		0.580129	0.000828515															0.0850502	0.00285738	0.0656332	0.00190246		55.3542	2.35393	57.4456	1.78562		59.9819	2.43721	61.1269	1.83561
0.559785	0.000854187		0.580154	0.000828631															0.085078	0.0028526	0.0656247	0.00190167		55.3545	2.17443	57.4462	1.77957		59.9846	2.25608	61.1273	1.8328
0.559817	0.000853963		0.580164	0.000828597															0.0851055	0.00284942	0.0656162	0.00190009		55.3547	2.37855	57.4469	1.82869		59.9872	2.47291	61.1279	1.88415
0.55981	0.000854189		0.580166	0.00082867															0.0851329	0.00284942	0.0656078	0.0018993		55.3547	2.36476	57.4477	1.78043		59.9895	2.46076	61.1285	1.83442
0.559843	0.000853939		0.580191	0.000828654															0.0851599	0.0028526	0.0655995	0.0018993		55.3546	2.40084	57.4486	1.80733		59.9918	2.49215	61.1293	1.86215
0.559855	0.000853953		0.580233	0.000828464															0.0851867	0.00285738	0.0655912	0.00190009		55.3544	2.36628	57.4496	1.81469		59.9938	2.45655	61.1301	1.86717
0.559863	0.000853937		0.580246	0.000828437															0.0852131	0.00285579	0.0655829	0.00189851		55.3541	2.36423	57.4507	1.7967		59.9958	2.45642	61.131	1.84849
0.559876	0.000853957		0.580233	0.000828428															0.0852392	0.00286056	0.0655747	0.00189692		55.3537	2.34565	57.4519	1.77439		59.9975	2.43747	61.1321	1.82892
0.559909	0.000853733		0.580215	0.000828657															0.085265	0.00286373	0.0655666	0.00189772		55.3533	2.39479	57.4532	1.76941		59.9992	2.48888	61.1332	1.81939
0.559918	0.000853716		0.580258	0.000828427															0.0852905	0.00286531	0.0655584	0.00189772		55.3527	2.36423	57.4546	1.74378		60.0007	2.45293	61.1344	1.79747
0.559917	0.000853884		0.580285	0.000828271															0.0853155	0.00286373	0.0655503	0.0018993		55.3521	2.42684	57.4561	1.74842		60.0021	2.51186	61.1358	1.79963
0.559951	0.000853924		0.580285	0.000828284															0.0853402	0.00286373	0.0655423	0.00189851		55.3514	2.29731	57.4576	1.76746		60.0034	2.38072	61.1372	1.8201
0.559966	0.00085394		0.58032	0.000828143															0.0853645	0.00286531	0.0655342	0.0018993		55.3507	2.24985	57.4593	1.76746		60.0045	2.34033	61.1387	1.81567
0.559996	0.000853891		0.580344	0.000828028															0.0853885	0.00286689	0.0655262	0.00189851		55.35	2.33942	57.461	1.77353		60.0056	2.42934	61.1404	1.82636
0.56	0.000853868		0.580372	0.000827869															0.085412	0.00286689	0.0655182	0.00190009		55.3492	2.35806	57.4628	1.83201		60.0066	2.45306	61.1421	1.8833
0.560028	0.000853636		0.580371	0.000827808															0.085435	0.00286847	0.0655102	0.00189772		55.3485	2.36012	57.4647	1.81279		60.0075	2.45747	61.1439	1.86675
0.560065	0.000853381		0.580389	0.000827818															0.0854577	0.00287005	0.0655022	0.00189692		55.3477	2.24766	57.4667	1.77266		60.0084	2.33615	61.1458	1.82268
0.560114	0.000853265		0.580424	0.000827572															0.0854799	0.00286847	0.0654942	0.00189534		55.347	2.30581	57.4687	1.80095		60.0092	2.39883	61.1477	1.8544
0.560146	0.000853041		0.580409	0.000827735															0.0855017	0.00286689	0.0654863	0.00189534		55.3463	2.41596	57.4708	1.8018		60.01	2.51543	61.1498	1.85615
0.560155	0.000853044		0.580387	0.000827985															0.0855231	0.00287321	0.0654783	0.00189534		55.3457	2.34565	57.4729	1.77115		60.0108	2.43203	61.1519	1.8255
0.560164	0.000853051		0.580414	0.000827721															0.085544	0.00287479	0.0654703	0.00189534		55.3451	2.26941	57.4751	1.76919		60.0115	2.36146	61.154	1.82168
0.560207	0.000852944		0.580434	0.000827714															0.0855644	0.00287321	0.0654623	0.00189613		55.3446	2.3415	57.4773	1.79778		60.0123	2.43203	61.1563	1.84769
0.560209	0.000853162		0.580443	0.000827687															0.0855844	0.00287163	0.0654544	0.00189692		55.3442	2.37651	57.4796	1.75545		60.0131	2.47052	61.1585	1.80854
0.560196	0.000853111		0.580436	0.000827574															0.085604	0.00287163	0.0654463	0.00189692		55.3438	2.28449	57.4818	1.7813		60.0139	2.36121	61.1609	1.83248
0.560159	0.000853568		0.580441	0.000827558															0.0856231	0.00286531	0.0654383	0.00189295		55.3436	2.36423	57.4842	1.77375		60.0147	2.45507	61.1632	1.82801
0.560174	0.000853576		0.580491	0.000827188															0.0856417	0.00286214	0.0654303	0.00189295		55.3435	2.36833	57.4865	1.79329		60.0157	2.46548	61.1656	1.8481
0.560197	0.000853651		0.580524	0.000826928															0.0856599	0.00286214	0.0654222	0.00189454		55.3436	2.37855	57.4888	1.78043		60.0166	2.47609	61.168	1.83321
0.560217	0.000853684		0.580533	0.00082692															0.0856777	0.00286214	0.0654141	0.00189375		55.3438	2.29944	57.4911	1.78216		60.0177	2.39611	61.1705	1.83493
0.560202	0.000853946		0.580507	0.00082706															0.085695	0.00286531	0.0654059	0.00189375		55.3441	2.33107	57.4935	1.79073		60.0189	2.42268	61.1729	1.83847
0.560211	0.000853919		0.580521	0.000827065															0.0857118	0.00286531	0.0653978	0.00189136		55.3446	2.33107	57.4958	1.79585		60.0201	2.42703	61.1754	1.84712
0.560225	0.000853921		0.580554	0.000826913															0.0857283	0.00286689	0.0653895	0.00189136		55.3453	2.356	57.4981	1.82201		60.0215	2.44447	61.1778	1.87496
0.56024	0.000853943		0.580557	0.000826899															0.0857443	0.00286531	0.0653813	0.00189136		55.3461	2.30844	57.5004	1.7358		60.023	2.39916	61.1802	1.78883
0.560268	0.000854064		0.580564	0.000826914															0.0857599	0.00286531	0.0653729	0.00189295		55.3471	2.32479	57.5026	1.78902		60.0246	2.41614	61.1826	1.83841
0.560293	0.000854158		0.580575	0.000826887															0.0857751	0.00286373	0.0653645	0.00189613		55.3483	2.30793	57.5048	1.78775		60.0264	2.40505	61.185	1.84001
0.560313	0.000854273		0.580588	0.00082684															0.0857899	0.00286373	0.0653561	0.00189692		55.3497	2.33107	57.507	1.80519		60.0284	2.41819	61.1874	1.858
0.560296	0.000854162		0.580575	0.000826717															0.0858043	0.00287005	0.0653475	0.00189851		55.3513	2.37038	57.5092	1.81615		60.0304	2.45546	61.1897	1.86768
0.560294	0.000854138		0.580574	0.000827087															0.0858183	0.00286847	0.0653389	0.00189851		55.3531	2.30581	57.5112	1.78302		60.0327	2.39883	61.192	1.83525
0.560327	0.000854269		0.580584	0.000827057															0.085832	0.00287005	0.0653302	0.00189851		55.355	2.3627	57.5133	1.81133		60.0351	2.46034	61.1942	1.86359
0.560303	0.000854466		0.580592	0.000827043															0.0858453	0.00287005	0.0653214	0.00189692		55.3572	2.33734	57.5152	1.81363		60.0376	2.43393	61.1963	1.86757
0.560329	0.000854526		0.580624	0.000826797															0.0858583	0.00287005	0.0653125	0.00189851		55.3596	2.36218	57.5172	1.79415		60.0404	2.4576	61.1984	1.84497
0.56033	0.000854542		0.580646	0.000826566															0.085871	0.00286847	0.0653036	0.0018993		55.3622	2.37243	57.519	1.73758		60.0433	2.46174	61.2004	1.78752
0.560336	0.000854483		0.580621	0.000826858															0.0858834	0.00286689	0.0652945	0.00189851		55.3649	2.31427	57.5208	1.75611		60.0464	2.40751	61.2024	1.8084
0.560348	0.000854476		0.580644	0.00082694															0.0858954	0.00286689	0.0652853	0.00189692		55.3679	2.32479	57.5225	1.82785		60.0496	2.42064	61.2042	1.8805
0.560353	0.00085447		0.580643	0.000826915															0.0859072	0.00287005	0.065276	0.00189534		55.371	2.3415	57.5241	1.78645		60.053	2.43177	61.206	1.83769
0.560371	0.000854501		0.580638	0.000826846															0.0859188	0.00286689	0.0652665	0.00189613		55.3743	2.36218	57.5257	1.77028		60.0566	2.45091	61.2077	1.82376
0.560403	0.000854282		0.580646	0.000826868															0.08593	0.00286214	0.065257	0.00189613		55.3777	2.31638	57.5272	1.78473		60.0604	2.40931	61.2093	1.83951
0.560413	0.000854287		0.580686	0.000826482															0.0859411	0.00286056	0.0652473	0.00189613		55.3814	2.33734	57.5286	1.8477		60.0643	2.42882	61.2108	1.9009
0.560434	0.000854246		0.580691	0.000826484															0.0859519	0.00286214	0.0652375	0.00189613		55.3851	2.35239	57.5299	1.77957		60.0683	2.44467	61.2122	1.8342
0.560442	0.000854254		0.580675	0.000826727															0.0859626	0.00286373	0.0652275	0.00189692		55.3891	2.32269	57.5312	1.74577		60.0725	2.40505	61.2135	1.79674
0.560468	0.000854272		0.5807	0.000826565															0.085973	0.00286689	0.0652174	0.00189851		55.3931	2.33107	57.5324	1.81699		60.0768	2.41845	61.2147	1.87027
0.560494	0.000854144		0.580699	0.000826586															0.0859833	0.00287005	0.0652072	0.00189851		55.3973	2.29731	57.5335	1.80395		60.0813	2.379	61.2158	1.85424
0.560493	0.000854123		0.580692	0.00082646															0.0859935	0.00287163	0.0651967	0.00189613		55.4015	2.3415	57.5345	1.76572		60.0858	2.42973	61.2168	1.81815
0.560501	0.000854133		0.580669	0.000826684															0.0860035	0.00287479	0.0651862	0.00189613		55.4059	2.35239	57.5354	1.79415		60.0905	2.44572	61.2177	1.84832
0.560528	0.000853923		0.580701	0.000826419															0.0860135	0.00287479	0.0651755	0.00189613		55.4103	2.40137	57.5363	1.76419		60.0952	2.49462	61.2184	1.81839
0.560561	0.00085407		0.580713	0.000826474															0.0860233	0.00287163	0.0651646	0.00189613		55.4148	2.25639	57.5371	1.7813		60.1	2.33627	61.2191	1.83597
0.560572	0.000854053		0.580714	0.000826466															0.0860331	0.00287163	0.0651535	0.00189534		55.4193	2.3211	57.5378	1.79415		60.1048	2.41068	61.2196	1.84827
0.560569	0.00085403		0.580728	0.000826452															0.0860428	0.00286847	0.0651423	0.00189534		55.4238	2.30844	57.5385	1.78988		60.1097	2.39721	61.22	1.84563
0.560593	0.000854037		0.58072	0.000826677															0.0860525	0.00286847	0.0651309	0.00189454		55.4284	2.35239	57.539	1.76507		60.1146	2.44734	61.2204	1.81828
0.560607	0.000854062		0.58076	0.000826427															0.0860621	0.00286847	0.0651194	0.00189454		55.4329	2.33525	57.5396	1.8345		60.1196	2.4164	61.2206	1.89145
0.560623	0.000854067		0.58078	0.00082635															0.0860718	0.00286689	0.0651076	0.00189534		55.4374	2.3415	57.54	1.76833		60.1245	2.438	61.2207	1.82168
0.560631	0.00085408		0.580816	0.000826063															0.0860815	0.00287005	0.0650957	0.00189375		55.4419	2.36423	57.5404	1.76941		60.1293	2.44903	61.2206	1.82271
0.560645	0.000853752		0.580827	0.000825875															0.0860912	0.00287163	0.0650836	0.00189295		55.4462	2.38059	57.5407	1.81615		60.1341	2.47052	61.2205	1.86816
0.560686	0.000853574		0.580859	0.00082561															0.086101	0.00287479	0.0650714	0.00189375		55.4505	2.40486	57.541	1.77957		60.1389	2.4982	61.2203	1.83138
0.560699	0.000853408		0.580849	0.000825456															0.0861108	0.00287636	0.065059	0.00189375		55.4547	2.3274	57.5412	1.7358		60.1435	2.41545	61.22	1.78624
0.560701	0.000853403		0.580834	0.000825699															0.0861207	0.00287321	0.0650464	0.00189136		55.4588	2.40687	57.5414	1.75435		60.1481	2.50225	61.2195	1.80883
0.560686	0.000853273		0.580797	0.00082609															0.0861308	0.00287005	0.0650336	0.00189136		55.4627	2.31004	57.5415	1.77721		60.1525	2.40777	61.219	1.83235
0.560695	0.000853284		0.580806	0.000826093															0.0861409	0.00287005	0.0650206	0.00189216		55.4664	2.36012	57.5416	1.78302		60.1567	2.45332	61.2184	1.83482
0.560687	0.00085327		0.580832	0.000826034															0.0861512	0.00287005	0.0650075	0.00189216		55.47	2.38263	57.5416	1.78043		60.1608	2.47251	61.2177	1.83393
0.560736	0.000852977		0.580843	0.000826043															0.0861617	0.00286689	0.0649942	0.00189056		55.4734	2.36012	57.5416	1.8111		60.1647	2.45091	61.2169	1.86366
0.560703	0.000853082		0.580819	0.00082588															0.0861723	0.00286689	0.0649808	0.00188897		55.4765	2.23888	57.5415	1.75786		60.1684	2.32904	61.216	1.81227
0.560735	0.000852863		0.580793	0.000826058															0.0861831	0.00286847	0.0649671	0.00188977		55.4794	2.28449	57.5414	1.8018		60.1718	2.36769	61.215	1.85402
0.560766	0.000852647		0.580788	0.000826078															0.0861941	0.00286531	0.0649533	0.00189056		55.482	2.23888	57.5413	1.75633		60.1751	2.32662	61.214	1.80811
0.560809	0.000852472		0.580796	0.000826066															0.0862053	0.00286689	0.0649394	0.00189136		55.4844	2.24985	57.5412	1.83969		60.178	2.34045	61.2128	1.89744
0.560825	0.000852495		0.580797	0.000826095															0.0862168	0.00286689	0.0649253	0.00189136		55.4864	2.47004	57.541	1.8018		60.1807	2.56539	61.2117	1.85588
0.560826	0.00085255		0.580769	0.000826442															0.0862285	0.00286373	0.064911	0.00189056		55.4882	2.37038	57.5409	1.81447		60.183	2.46348	61.2104	1.86972
0.56077	0.00085277		0.580736	0.00082656															0.0862404	0.00286531	0.0648966	0.00188977		55.4896	2.33107	57.5407	1.79755		60.1851	2.41832	61.2091	1.84525
0.560799	0.000852824		0.580772	0.000826286															0.0862527	0.00286689	0.064882	0.00188977		55.4907	2.35806	57.5404	1.77115		60.1868	2.44662	61.2077	1.82244
0.56085	0.000852365		0.580784	0.000826283															0.0862652	0.00286847	0.0648673	0.00188817		55.4915	2.34358	57.5402	1.79715		60.1881	2.42076	61.2063	1.85178
0.560848	0.000852151		0.580792	0.000826287															0.086278	0.00286689	0.0648525	0.00188817		55.4919	2.41688	57.54	1.81279		60.1892	2.51835	61.2048	1.86956
0.560847	0.000852138		0.580814	0.000826225															0.0862912	0.00287005	0.0648375	0.00188977		55.4919	2.356	57.5398	1.795		60.1898	2.44257	61.2033	1.84789
0.560838	0.000852386		0.580798	0.000826091															0.0863046	0.00287005	0.0648223	0.00188897		55.4916	2.3253	57.5395	1.77871		60.1901	2.41712	61.2018	1.83194
0.560845	0.000852393		0.580806	0.00082608															0.0863184	0.00287005	0.0648071	0.00188737		55.4909	2.42485	57.5393	1.7841		60.19	2.52482	61.2002	1.83651
0.5609	0.000851943		0.580794	0.00082617															0.0863325	0.00287005	0.0647917	0.00188897		55.4898	2.31004	57.5391	1.76158		60.1895	2.40117	61.1986	1.80801
0.560877	0.000852228		0.580802	0.000826159															0.086347	0.00287005	0.0647762	0.00188897		55.4883	2.34773	57.5388	1.78559		60.1886	2.44473	61.197	1.83814
0.56089	0.000852207		0.580816	0.000826108															0.0863619	0.00287321	0.0647606	0.00188897		55.4864	2.34565	57.5386	1.8035		60.1873	2.44284	61.1953	1.85659
0.560898	0.00085221		0.58083	0.000825722															0.0863771	0.00287636	0.0647449	0.00188817		55.4841	2.3498	57.5384	1.82702		60.1856	2.4431	61.1937	1.8799
0.5609	0.000852179		0.580814	0.000825964															0.0863927	0.00287479	0.0647291	0.00188897		55.4814	2.30632	57.5382	1.80519		60.1835	2.38886	61.192	1.85746
0.560912	0.000852194		0.580811	0.00082587															0.0864087	0.00287321	0.0647132	0.00188737		55.4783	2.37908	57.5381	1.80688		60.181	2.46913	61.1903	1.86344
0.56092	0.000852198		0.580814	0.000825853															0.0864251	0.00287321	0.0646972	0.00188977		55.4748	2.36012	57.5379	1.7378		60.1781	2.45786	61.1886	1.78621
0.560941	0.000852143		0.580822	0.000825843															0.0864419	0.00287321	0.0646812	0.00188897		55.471	2.39681	57.5378	1.78902		60.1748	2.49178	61.187	1.83991
0.560949	0.000852148		0.580838	0.000825819															0.0864591	0.00287479	0.064665	0.00188897		55.4667	2.35806	57.5377	1.77548		60.1712	2.44727	61.1853	1.82417
0.560957	0.000852149		0.580836	0.000825678															0.0864767	0.00287479	0.0646488	0.00188737		55.4621	2.3211	57.5376	1.78559		60.1671	2.40434	61.1836	1.83803
0.561003	0.000851862		0.58083	0.000825718															0.0864947	0.00287479	0.0646325	0.00188737		55.457	2.29518	57.5375	1.7813		60.1627	2.38829	61.182	1.82828
0.561047	0.000851735		0.58086	0.000825863															0.0865131	0.00287479	0.0646162	0.00188577		55.4517	2.36628	57.5375	1.75523		60.1579	2.46013	61.1804	1.81026
0.561064	0.000851714		0.580862	0.000825832															0.0865319	0.00287636	0.0645998	0.00188497		55.446	2.28877	57.5374	1.80288		60.1527	2.37728	61.1788	1.85569
0.561088	0.000851667		0.58083	0.000825983															0.0865512	0.00287479	0.0645834	0.00188497		55.4399	2.43081	57.5374	1.75874		60.1472	2.52316	61.1772	1.81201
0.561071	0.000851904		0.580837	0.000825992															0.0865709	0.00287479	0.0645669	0.00188497		55.4335	2.30045	57.5375	1.79522		60.1414	2.39609	61.1756	1.84341
0.561092	0.000851971		0.580843	0.00082597															0.0865909	0.00287479	0.0645504	0.00188497		55.4268	2.39277	57.5375	1.76833		60.1352	2.4856	61.1741	1.82098
0.561092	0.000852009		0.580856	0.000825977															0.0866114	0.00287479	0.0645339	0.00188497		55.4198	2.40687	57.5376	1.75523		60.1288	2.50447	61.1726	1.8075
0.56113	0.000851808		0.580876	0.000825673															0.0866323	0.00287321	0.0645174	0.00188417		55.4125	2.34825	57.5377	1.77439		60.1221	2.43478	61.1711	1.82895
0.561176	0.00085167		0.580882	0.000825682															0.0866537	0.00287479	0.0645009	0.00188417		55.405	2.36423	57.5379	1.78196		60.1151	2.45371	61.1697	1.83679
0.561182	0.000851657		0.580895	0.000825524															0.0866754	0.00287479	0.0644844	0.00188337		55.3972	2.31427	57.538	1.77699		60.1079	2.41035	61.1683	1.82979
0.561205	0.00085162		0.580886	0.000825782															0.0866975	0.00287321	0.064468	0.00188417		55.3892	2.34202	57.5382	1.84029		60.1005	2.44127	61.1669	1.89073
0.561221	0.000851605		0.580884	0.000825753															0.08672	0.00287636	0.0644515	0.00188497		55.381	2.3498	57.5384	1.77266		60.0929	2.4431	61.1656	1.82277
0.561207	0.000851465		0.580864	0.000825993															0.0867429	0.00287636	0.0644351	0.00188577		55.3726	2.33107	57.5387	1.76594		60.0851	2.41923	61.1643	1.81769
0.561225	0.000851494		0.580868	0.000825977															0.0867661	0.00287636	0.0644187	0.00188577		55.364	2.33525	57.5389	1.79585		60.0771	2.43229	61.163	1.84849
0.561227	0.000851473		0.580899	0.000825836															0.0867897	0.00287479	0.0644024	0.00188417		55.3553	2.37704	57.5392	1.81279		60.069	2.46073	61.1618	1.86669
0.561265	0.000851258		0.580912	0.00082581															0.0868137	0.00287479	0.0643861	0.00188337		55.3464	2.29944	57.5395	1.81866		60.0608	2.38384	61.1606	1.87096
0.561269	0.000851274		0.580918	0.000826171															0.086838	0.00287321	0.0643699	0.00188417		55.3375	2.38466	57.5399	1.76485		60.0525	2.47913	61.1594	1.81645
0.561275	0.000851261		0.580926	0.000826161															0.0868626	0.00287163	0.0643538	0.00188337		55.3284	2.31849	57.5402	1.83698		60.0441	2.41447	61.1583	1.88641
0.561305	0.000851354		0.580962	0.000825922															0.0868875	0.00287005	0.0643377	0.00188097		55.3193	2.34202	57.5406	1.78645		60.0357	2.42801	61.1572	1.84025
0.561329	0.000851499		0.580951	0.00082605															0.0869128	0.00286847	0.0643218	0.00188177		55.3102	2.3211	57.5409	1.75895		60.0273	2.41042	61.1561	1.80753
0.561292	0.000851934		0.580977	0.000825786															0.0869383	0.00287321	0.064306	0.00188257		55.3011	2.27157	57.5413	1.79415		60.0189	2.35457	61.1551	1.84564
0.561299	0.000851835		0.581003	0.000825518															0.0869641	0.00287321	0.0642902	0.00188177		55.2919	2.33994	57.5417	1.78988		60.0105	2.43045	61.1541	1.84207
0.561313	0.000851967		0.581002	0.000825511															0.0869901	0.00287794	0.0642746	0.00188017		55.2828	2.27804	57.5421	1.77006		60.0021	2.36171	61.1531	1.81887
0.561324	0.00085198		0.58101	0.000825501															0.0870164	0.00287794	0.0642592	0.00187936		55.2737	2.38112	57.5425	1.7358		59.9938	2.47802	61.1522	1.78803
0.561337	0.000851984		0.581011	0.000825497															0.0870428	0.00287951	0.0642439	0.00187936		55.2647	2.38466	57.543	1.78969		59.9856	2.47966	61.1513	1.84
0.561344	0.000851989		0.581018	0.000825488															0.0870695	0.00288265	0.0642287	0.00187936		55.2558	2.31478	57.5434	1.79181		59.9776	2.40058	61.1504	1.84479
0.561338	0.000852002		0.581021	0.000825462															0.0870963	0.00288108	0.0642137	0.00188017		55.247	2.30157	57.5438	1.82285		59.9696	2.3888	61.1496	1.87591
0.561352	0.000852024		0.581012	0.000825703															0.0871233	0.00288265	0.0641988	0.00187936		55.2383	2.36628	57.5443	1.81805		59.9618	2.45651	61.1488	1.87266
0.561338	0.000852058		0.581049	0.000825455															0.0871505	0.00288422	0.0641842	0.00188017		55.2298	2.25203	57.5447	1.7607		59.9542	2.335	61.148	1.80922
0.561335	0.000852415		0.581057	0.000825447															0.0871777	0.00288422	0.0641697	0.00187856		55.2214	2.33107	57.5452	1.76659		59.9468	2.41551	61.1472	1.81517
0.561315	0.000852247		0.581055	0.000825473															0.087205	0.00288422	0.0641554	0.00187695		55.2132	2.37243	57.5456	1.78388		59.9395	2.47158	61.1465	1.83202
0.561347	0.000852032		0.581036	0.000825503															0.0872324	0.00288892	0.0641413	0.00187615		55.2052	2.40941	57.5461	1.80118		59.9325	2.50001	61.1458	1.85422
0.561342	0.000852081		0.581036	0.000825507															0.0872599	0.00288892	0.0641274	0.00187615		55.1974	2.30793	57.5466	1.8001		59.9257	2.40051	61.1451	1.85222
0.561355	0.000852085		0.581043	0.000825501															0.0872874	0.00288892	0.0641137	0.00187534		55.1898	2.3415	57.547	1.76768		59.9192	2.4355	61.1445	1.82147
0.561368	0.000852086		0.581045	0.000825498															0.0873148	0.00288892	0.0641002	0.00187615		55.1825	2.35032	57.5475	1.82368		59.9129	2.44905	61.1438	1.87649
0.561348	0.000852307		0.581077	0.00082524															0.0873423	0.00289204	0.064087	0.00187534		55.1754	2.26775	57.548	1.77548		59.9069	2.35666	61.1433	1.82772
0.561394	0.000852001		0.581067	0.000825478															0.0873697	0.00289204	0.064074	0.00187776		55.1686	2.33942	57.5485	1.75786		59.9012	2.43142	61.1427	1.80702
0.561404	0.000852315		0.581066	0.000825456															0.087397	0.00289048	0.0640612	0.00187695		55.162	2.30157	57.549	1.7482		59.8958	2.39843	61.1422	1.79791
0.561441	0.000852086		0.58105	0.000825702															0.0874242	0.00289048	0.0640487	0.00187695		55.1557	2.30581	57.5495	1.78559		59.8907	2.40285	61.1417	1.83645
0.561454	0.00085207		0.58105	0.000825694															0.0874513	0.00289048	0.0640364	0.00187695		55.1498	2.26508	57.5501	1.82368		59.8859	2.35822	61.1412	1.87138
0.561479	0.000852105		0.581058	0.00082567															0.0874783	0.0028936	0.0640243	0.00187454		55.1441	2.41888	57.5506	1.79352		59.8814	2.51025	61.1408	1.84623
0.56149	0.000852116		0.58105	0.000825904															0.0875051	0.00289516	0.0640125	0.00187373		55.1387	2.38263	57.5512	1.7798		59.8772	2.47887	61.1405	1.83382
0.56151	0.000852111		0.581058	0.00082591															0.0875317	0.00289516	0.0640009	0.00187454		55.1336	2.40687	57.5518	1.795		59.8734	2.50412	61.1401	1.84949
0.561522	0.000852201		0.581071	0.000825932															0.0875581	0.00289984	0.0639896	0.00187695		55.1289	2.3498	57.5524	1.82535		59.8699	2.43641	61.1399	1.87741
0.561544	0.000852003		0.581099	0.000825785															0.0875843	0.00290294	0.0639786	0.00187695		55.1244	2.29305	57.553	1.75611		59.8667	2.38169	61.1396	1.80787
0.561576	0.000852128		0.5811	0.000825781															0.0876102	0.00290605	0.0639678	0.00187695		55.1203	2.29944	57.5537	1.79159		59.8639	2.39308	61.1395	1.8391
0.561567	0.000852368		0.581155	0.000825263															0.0876358	0.00290605	0.0639572	0.00187373		55.1165	2.28499	57.5544	1.79585		59.8614	2.37806	61.1393	1.84856
0.561602	0.000852114		0.581174	0.000825268															0.0876612	0.00290605	0.0639469	0.00187454		55.113	2.30369	57.5552	1.84523		59.8592	2.39751	61.1393	1.89771
0.561659	0.000851915		0.581168	0.000825464															0.0876862	0.00290605	0.0639369	0.00187534		55.1098	2.33107	57.556	1.80942		59.8574	2.42389	61.1393	1.86349
0.561665	0.000851977		0.581174	0.000825418															0.0877108	0.00290294	0.0639271	0.00187534		55.107	2.32479	57.5568	1.81447		59.8559	2.41926	61.1394	1.86262
0.561682	0.000852097		0.581161	0.000825671															0.0877352	0.00289984	0.0639175	0.00187454		55.1045	2.38112	57.5577	1.76659		59.8548	2.47138	61.1395	1.8158
0.561688	0.000852093		0.581216	0.000825293															0.0877591	0.00289672	0.0639082	0.00187293		55.1023	2.39074	57.5586	1.79266		59.8539	2.48535	61.1397	1.84172
0.561718	0.000851886		0.581218	0.000825252															0.0877826	0.00289204	0.0638991	0.00187212		55.1004	2.37038	57.5596	1.77526		59.8534	2.46798	61.14	1.82548
0.561731	0.000851881		0.581234	0.000825023															0.0878057	0.0028936	0.0638903	0.00187212		55.0989	2.37704	57.5607	1.77006		59.8532	2.4751	61.1404	1.8228
0.561735	0.000851875		0.581303	0.000824528															0.0878284	0.00289516	0.0638817	0.00187212		55.0976	2.23668	57.5618	1.73424		59.8533	2.31519	61.1408	1.78413
0.561762	0.000851625		0.58131	0.000824519															0.0878506	0.00289516	0.0638733	0.00187212		55.0966	2.33628	57.563	1.80265		59.8537	2.43287	61.1414	1.85631
0.56176	0.000851612		0.581318	0.00082451															0.0878724	0.00289516	0.0638651	0.00187293		55.096	2.28877	57.5643	1.75786		59.8544	2.37658	61.142	1.8067
0.561743	0.000851843		0.581355	0.000824728															0.0878936	0.00289204	0.0638571	0.00187293		55.0956	2.33107	57.5656	1.78324		59.8554	2.42707	61.1427	1.83642
0.561722	0.000852086		0.581351	0.000824718															0.0879144	0.00289672	0.0638493	0.00187293		55.0955	2.42883	57.567	1.76572		59.8567	2.52918	61.1435	1.8157
0.561718	0.000852297		0.581333	0.000824701															0.0879346	0.00289828	0.0638417	0.00187293		55.0956	2.29619	57.5684	1.82869		59.8582	2.39137	61.1444	1.88142
0.56174	0.000852291		0.581384	0.000824266															0.0879544	0.00289828	0.0638343	0.00187373		55.0961	2.32269	57.57	1.78731		59.86	2.41668	61.1454	1.838
0.561757	0.000852269		0.581413	0.00082415															0.0879735	0.00289672	0.063827	0.00187293		55.0967	2.33316	57.5716	1.75084		59.862	2.42311	61.1465	1.80127
0.561745	0.000852505		0.581396	0.00082438															0.0879922	0.00289672	0.06382	0.00187212		55.0977	2.29731	57.5733	1.76746		59.8643	2.39452	61.1477	1.82102
0.561754	0.000852533		0.581405	0.000824356															0.0880102	0.00289672	0.063813	0.00187131		55.0988	2.31004	57.5751	1.79585		59.8668	2.39674	61.1489	1.84752
0.561767	0.000852582		0.581413	0.000824335															0.0880277	0.00289516	0.0638062	0.0018705		55.1002	2.32059	57.577	1.70271		59.8695	2.41861	61.1503	1.75341
0.561763	0.00085247		0.581412	0.00082438															0.0880447	0.00289984	0.0637996	0.00187131		55.1017	2.36833	57.5789	1.78043		59.8724	2.4601	61.1518	1.82898
0.561738	0.000852671		0.581396	0.000824613															0.088061	0.00289828	0.063793	0.00187131		55.1035	2.41289	57.581	1.77871		59.8754	2.50648	61.1533	1.83164
0.561739	0.000852659		0.5814	0.000824613															0.0880768	0.00289984	0.0637866	0.00187131		55.1055	2.3232	57.5831	1.78988		59.8787	2.41301	61.155	1.844
0.561749	0.000852649		0.581388	0.000824865															0.0880919	0.00290139	0.0637802	0.00187293		55.1076	2.28877	57.5852	1.84523		59.8821	2.37262	61.1567	1.89506
0.561753	0.000852663		0.581369	0.000825037															0.0881065	0.00289828	0.0637739	0.00187131		55.1099	2.29305	57.5875	1.82975		59.8857	2.37908	61.1586	1.88156
0.561774	0.000852573		0.581379	0.000825016															0.0881204	0.00289984	0.0637677	0.00187293		55.1123	2.23888	57.5898	1.78582		59.8894	2.33168	61.1605	1.83731
0.561776	0.000852563		0.581385	0.000825029															0.0881338	0.0029045	0.0637615	0.00187695		55.1149	2.36681	57.5923	1.81194		59.8932	2.4611	61.1625	1.86012
0.561789	0.000852565		0.581409	0.000825149															0.0881465	0.0029045	0.0637554	0.00187776		55.1176	2.39734	57.5947	1.75611		59.8971	2.49084	61.1645	1.80702
0.561771	0.000852791		0.581416	0.000825128															0.0881587	0.00290605	0.0637493	0.00187856		55.1204	2.29518	57.5973	1.795		59.9011	2.38641	61.1667	1.84625
0.561801	0.000852562		0.581395	0.000825382															0.0881703	0.00290915	0.0637432	0.00187695		55.1232	2.26291	57.5999	1.79073		59.9051	2.35069	61.1689	1.84086
0.56183	0.000852358		0.581412	0.000825376															0.0881812	0.00290605	0.0637371	0.00187695		55.1262	2.41542	57.6025	1.78731		59.9093	2.51402	61.1712	1.83733
0.561813	0.000852584		0.581419	0.000825374															0.0881916	0.00290605	0.063731	0.00187856		55.1293	2.34358	57.6052	1.79244		59.9134	2.44127	61.1735	1.84097
0.56179	0.000852766		0.581413	0.000825324															0.0882014	0.0029076	0.0637249	0.00187856		55.1324	2.29091	57.608	1.76136		59.9177	2.37985	61.1759	1.81068
0.561849	0.000852305		0.581425	0.000825329															0.0882107	0.00290915	0.0637187	0.00187615		55.1355	2.32059	57.6108	1.79329		59.9219	2.4154	61.1783	1.84521
0.561862	0.000852302		0.581431	0.000825328															0.0882194	0.00291069	0.0637125	0.00187534		55.1387	2.34773	57.6136	1.79693		59.9262	2.44814	61.1808	1.84891
0.561868	0.000852298		0.581434	0.000825318															0.0882275	0.00291379	0.0637062	0.00187534		55.1419	2.36423	57.6165	1.83307		59.9304	2.45915	61.1832	1.88868
0.561894	0.000852195		0.581435	0.000825318															0.0882351	0.00291687	0.0636998	0.00187534		55.1451	2.35187	57.6194	1.8001		59.9346	2.44866	61.1858	1.84954
0.561887	0.000852452		0.581437	0.000825317															0.0882421	0.00291995	0.0636933	0.00187373		55.1484	2.38059	57.6223	1.77461		59.9389	2.46823	61.1883	1.82583
0.561921	0.000852254		0.581473	0.000825405															0.0882487	0.00291533	0.0636867	0.00187534		55.1516	2.35187	57.6252	1.76833		59.943	2.44638	61.1908	1.81586
0.561945	0.000852381		0.581474	0.000825407															0.0882548	0.00291533	0.06368	0.00187454		55.1548	2.32059	57.6281	1.76919		59.9472	2.41372	61.1933	1.81939
0.561952	0.000852253		0.581464	0.000825284															0.0882604	0.00291533	0.0636731	0.00187293		55.1579	2.25421	57.6311	1.7718		59.9512	2.34665	61.1958	1.82286
0.561957	0.000852249		0.581471	0.000825285															0.0882655	0.00291533	0.0636661	0.00187131		55.161	2.38263	57.634	1.75961		59.9552	2.47635	61.1983	1.8093
0.561986	0.000852018		0.581488	0.000825256															0.0882702	0.00291379	0.0636589	0.00187131		55.1641	2.31004	57.6369	1.77957		59.9592	2.40037	61.2008	1.83342
0.562007	0.000852054		0.581535	0.000825142															0.0882745	0.00291224	0.0636516	0.00187373		55.1671	2.38466	57.6397	1.78645		59.963	2.48456	61.2032	1.83535
0.562014	0.000852115		0.581549	0.000825139															0.0882784	0.0029076	0.0636441	0.00187454		55.1701	2.31216	57.6425	1.82664		59.9668	2.40206	61.2055	1.87689
0.562016	0.000852119		0.581555	0.000825124															0.0882819	0.00290605	0.0636363	0.00187534		55.173	2.33942	57.6453	1.80095		59.9704	2.42825	61.2078	1.85129
0.56204	0.000852029		0.581554	0.000825023															0.0882851	0.0029045	0.0636284	0.00187534		55.1758	2.33525	57.6481	1.80434		59.974	2.42594	61.2101	1.85479
0.562049	0.000852148		0.581562	0.000825025															0.088288	0.0029045	0.0636203	0.00187454		55.1786	2.41942	57.6508	1.78582		59.9774	2.51597	61.2122	1.83742
0.562039	0.000852183		0.581566	0.00082504															0.0882905	0.00290294	0.0636119	0.00187293		55.1812	2.31638	57.6534	1.79522		59.9808	2.41926	61.2143	1.84963
0.562035	0.000852128		0.581573	0.000825043															0.0882928	0.00290294	0.0636033	0.00187212		55.1838	2.33525	57.656	1.75895		59.984	2.43234	61.2163	1.81229
0.562059	0.000851979		0.581588	0.000825072															0.0882949	0.00290139	0.0635945	0.00187212		55.1863	2.31004	57.6584	1.74643		59.9871	2.40596	61.2181	1.7985
0.56207	0.000851969		0.581561	0.000825318															0.0882968	0.00289984	0.0635854	0.00187212		55.1887	2.32898	57.6608	1.82619		59.99	2.42773	61.2199	1.8788
0.562083	0.00085197		0.581561	0.000825313															0.0882985	0.00290294	0.0635761	0.00187373		55.191	2.36423	57.6631	1.79755		59.9929	2.45823	61.2215	1.8468
0.562089	0.000851985		0.581556	0.000825529															0.0883	0.00290294	0.0635664	0.00187373		55.1931	2.33107	57.6653	1.78816		59.9956	2.42363	61.223	1.83712
0.56207	0.000851919		0.581546	0.000825794															0.0883014	0.00290294	0.0635566	0.00187454		55.1952	2.35445	57.6674	1.81721		59.9981	2.44808	61.2244	1.86974
0.56206	0.000851936		0.581561	0.0008258															0.0883028	0.0029045	0.0635464	0.00187615		55.1972	2.39734	57.6694	1.81048		60.0006	2.48451	61.2256	1.86292
0.562068	0.000851924		0.581573	0.000825812															0.088304	0.00289828	0.063536	0.00187534		55.199	2.25421	57.6713	1.77526		60.0029	2.34526	61.2267	1.82391
0.562065	0.000851943		0.58158	0.000825818															0.0883053	0.00289984	0.0635252	0.00187454		55.2008	2.31427	57.673	1.77699		60.0051	2.40362	61.2276	1.82831
0.562078	0.000851932		0.581587	0.000825824															0.0883065	0.00289984	0.0635142	0.00187373		55.2025	2.43081	57.6746	1.7482		60.0071	2.52532	61.2284	1.7977
0.562066	0.000852156		0.581595	0.00082583															0.0883078	0.00289984	0.0635029	0.00187212		55.204	2.38059	57.6761	1.79841		60.009	2.47077	61.2289	1.8502
0.562094	0.000851928		0.58158	0.000826123															0.0883092	0.00290139	0.0634913	0.0018705		55.2054	2.37651	57.6775	1.77915		60.0108	2.46451	61.2293	1.83119
0.562094	0.00085192		0.581599	0.000826158															0.0883106	0.00290139	0.0634793	0.0018697		55.2068	2.29518	57.6787	1.80519		60.0124	2.38602	61.2296	1.85702
0.562106	0.00085192		0.581607	0.000826164															0.0883122	0.00290139	0.0634671	0.00186808		55.208	2.33525	57.6797	1.77699		60.0139	2.43221	61.2296	1.82521
0.562111	0.00085192		0.581563	0.000826334															0.0883139	0.00290139	0.0634546	0.00186646		55.2091	2.40486	57.6806	1.79181		60.0153	2.50256	61.2294	1.84217
0.56212	0.000851913		0.581573	0.000826346															0.0883158	0.00290139	0.0634418	0.00186646		55.2101	2.33734	57.6814	1.79715		60.0165	2.43654	61.2291	1.84944
0.562114	0.000851883		0.581557	0.000826604															0.0883179	0.00290139	0.0634286	0.00186808		55.211	2.26074	57.682	1.83284		60.0176	2.35005	61.2285	1.88366
0.562116	0.000851871		0.581617	0.000826081															0.0883202	0.00289828	0.0634152	0.00186889		55.2118	2.35858	57.6824	1.80542		60.0186	2.44984	61.2278	1.85722
0.562133	0.000851891		0.58165	0.000826087															0.0883228	0.00289672	0.0634014	0.00187131		55.2124	2.29518	57.6827	1.78024		60.0195	2.38786	61.2268	1.8306
0.562138	0.000851892		0.581657	0.000826092															0.0883257	0.00289516	0.0633874	0.00187212		55.213	2.23448	57.6828	1.76245		60.0203	2.32671	61.2256	1.81499
0.56214	0.000852019		0.581654	0.000826104															0.0883289	0.0028936	0.0633731	0.00187293		55.2135	2.32898	57.6828	1.79926		60.0209	2.4272	61.2243	1.852
0.562145	0.000852019		0.581663	0.000826126															0.0883325	0.00289516	0.0633584	0.00187373		55.2139	2.32479	57.6826	1.80095		60.0214	2.42298	61.2227	1.85206
0.56215	0.00085202		0.581663	0.000826154															0.0883364	0.00289516	0.0633435	0.00187534		55.2141	2.37295	57.6822	1.81301		60.0219	2.46458	61.2209	1.862
0.562144	0.000852062		0.581647	0.00082643															0.0883407	0.00289516	0.0633283	0.00187534		55.2143	2.31951	57.6817	1.7718		60.0222	2.41759	61.2189	1.82391
0.562151	0.000852055		0.581658	0.000826449															0.0883454	0.00289828	0.0633128	0.00187534		55.2144	2.30793	57.6809	1.77202		60.0224	2.39908	61.2167	1.81879
0.562173	0.000851986		0.581678	0.000826209															0.0883505	0.00289672	0.063297	0.00187534		55.2144	2.32479	57.6801	1.77957		60.0225	2.41436	61.2143	1.83103
0.562159	0.000852245		0.58168	0.000826213															0.088356	0.00289984	0.063281	0.00187534		55.2142	2.38669	57.679	1.81363		60.0224	2.47503	61.2117	1.86955
0.562163	0.000852219		0.581676	0.000826264															0.0883621	0.00289828	0.0632647	0.00187534		55.214	2.32059	57.6778	1.78302		60.0223	2.41887	61.2089	1.83722
0.562134	0.000852452		0.581703	0.000826384															0.0883685	0.00289984	0.0632481	0.00187373		55.2137	2.30157	57.6765	1.80095		60.0221	2.39034	61.2059	1.85381
0.562148	0.000852495		0.581708	0.000826405															0.0883755	0.00289828	0.0632313	0.00187373		55.2132	2.27157	57.675	1.82224		60.0218	2.36562	61.2028	1.874
0.562143	0.000852474		0.581716	0.000826411															0.088383	0.00289516	0.0632143	0.00187131		55.2127	2.38669	57.6733	1.80434		60.0214	2.48732	61.1994	1.85277
0.562115	0.000852733		0.581763	0.000826187															0.088391	0.00289672	0.063197	0.00186808		55.2121	2.34773	57.6715	1.7718		60.0209	2.4448	61.1958	1.82075
0.562101	0.000852747		0.581744	0.000826459															0.0883995	0.00289672	0.0631794	0.00186727		55.2114	2.37295	57.6695	1.77743		60.0204	2.46685	61.1921	1.82831
0.56209	0.000852695		0.581735	0.000826457															0.0884085	0.00289828	0.0631617	0.00186808		55.2106	2.36886	57.6674	1.78731		60.0197	2.46057	61.1881	1.83586
0.562101	0.000852783		0.581752	0.000826452															0.0884181	0.00289828	0.0631437	0.00186727		55.2097	2.34358	57.6651	1.78902		60.019	2.43194	61.184	1.83933
0.562117	0.000852447		0.581756	0.000826455															0.0884282	0.00289984	0.0631256	0.00186646		55.2087	2.28019	57.6626	1.76485		60.0182	2.37249	61.1798	1.81258
0.562125	0.000852457		0.581752	0.00082651															0.0884388	0.00290294	0.0631072	0.00186484		55.2076	2.3232	57.6601	1.75457		60.0173	2.41766	61.1753	1.80189
0.562125	0.000852452		0.581736	0.000826769															0.08845	0.0029045	0.0630887	0.00186321		55.2064	2.27589	57.6574	1.81279		60.0163	2.36838	61.1707	1.86354
0.562126	0.000852466		0.581744	0.000826775															0.0884618	0.00290294	0.06307	0.00186159		55.2052	2.40486	57.6545	1.80604		60.0153	2.5006	61.166	1.85996
0.562124	0.000852434		0.581729	0.000827049															0.088474	0.00290294	0.0630511	0.00186077		55.2038	2.31849	57.6516	1.77871		60.0142	2.41707	61.1611	1.82917
0.562158	0.000852185		0.581753	0.000826813															0.0884869	0.00290139	0.0630321	0.00186159		55.2024	2.35187	57.6485	1.83224		60.013	2.44519	61.156	1.88432
0.562193	0.000851939		0.581761	0.000826817															0.0885003	0.00290139	0.0630129	0.00186077		55.2008	2.40285	57.6453	1.7607		60.0118	2.50466	61.1508	1.81155
0.562217	0.000851854		0.581752	0.000826743															0.0885142	0.00290139	0.0629936	0.0018624		55.1992	2.38315	57.6419	1.7967		60.0106	2.47789	61.1455	1.84692
0.562228	0.000851851		0.581759	0.000826748															0.0885287	0.00289828	0.0629742	0.00186403		55.1976	2.29731	57.6384	1.79778		60.0093	2.39686	61.1401	1.8464
0.562242	0.000851736		0.581755	0.0008267															0.0885437	0.00289984	0.0629546	0.00186403		55.1958	2.35806	57.6349	1.80711		60.0079	2.44937	61.1345	1.85602
0.562265	0.000851855		0.581726	0.000826826															0.0885592	0.00290294	0.062935	0.00186159		55.194	2.34565	57.6312	1.76855		60.0065	2.42144	61.1288	1.81877
0.562269	0.000851896		0.581733	0.000827181															0.0885753	0.00290139	0.0629152	0.00186077		55.1921	2.30793	57.6273	1.7718		60.0051	2.39933	61.123	1.82116
0.562298	0.000851809		0.581786	0.000826878															0.0885918	0.00289828	0.0628954	0.00186077		55.1902	2.43477	57.6234	1.80519		60.0037	2.53343	61.1171	1.85729
0.56229	0.000851782		0.581765	0.000827153															0.0886089	0.00289984	0.0628754	0.00186321		55.1881	2.28663	57.6194	1.77439		60.0022	2.38144	61.111	1.81953
0.562332	0.000851493		0.58177	0.00082722															0.0886265	0.00290139	0.0628555	0.00186077		55.1861	2.37038	57.6153	1.80033		60.0007	2.45809	61.1049	1.85318
0.562373	0.000851107		0.581797	0.000827283															0.0886445	0.00290605	0.0628354	0.00185996		55.184	2.37651	57.6111	1.83118		59.9992	2.47343	61.0987	1.88396
0.562348	0.00085099		0.581781	0.000827537															0.088663	0.00290605	0.0628153	0.00185915		55.1818	2.35187	57.6067	1.77699		59.9977	2.44774	61.0924	1.82995
0.56235	0.000850977		0.581809	0.000827465															0.0886819	0.0029076	0.0627951	0.00185996		55.1797	2.3498	57.6023	1.76223		59.9963	2.43707	61.086	1.81215
0.562346	0.000850961		0.581818	0.000827457															0.0887013	0.00290915	0.0627749	0.00185996		55.1774	2.31004	57.5978	1.77634		59.9948	2.39555	61.0795	1.82581
0.562335	0.000851183		0.581832	0.000827421															0.0887211	0.00290915	0.0627547	0.00185996		55.1752	2.33316	57.5932	1.80604		59.9934	2.42415	61.0729	1.85898
0.562343	0.000851153		0.58184	0.000827439															0.0887413	0.00291224	0.0627344	0.00185915		55.173	2.38872	57.5885	1.7572		59.9919	2.48668	61.0663	1.80242
0.562342	0.000851226		0.581843	0.000827435															0.0887619	0.00290915	0.0627142	0.00185915		55.1707	2.30157	57.5837	1.78816		59.9906	2.39998	61.0595	1.83526
0.562358	0.000851219		0.581849	0.000827431															0.0887829	0.00291069	0.0626939	0.00186077		55.1685	2.28713	57.5788	1.75084		59.9892	2.37172	61.0527	1.79866
0.562381	0.000851221		0.58185	0.000827434															0.0888042	0.0029076	0.0626736	0.00185996		55.1662	2.36628	57.5739	1.84276		59.9879	2.46717	61.0459	1.89248
0.562409	0.000851001		0.581862	0.000827429															0.0888259	0.0029076	0.0626533	0.00185996		55.164	2.34617	57.5688	1.7429		59.9867	2.43766	61.0389	1.78951
0.562409	0.00085098		0.581876	0.000827417															0.0888478	0.0029076	0.062633	0.00185833		55.1617	2.26508	57.5637	1.7967		59.9855	2.35283	61.032	1.84402
0.562422	0.00085095		0.581899	0.000827435															0.0888701	0.0029076	0.0626127	0.00185833		55.1595	2.23668	57.5585	1.76659		59.9844	2.32772	61.0249	1.81653
0.562439	0.000850897		0.581913	0.000827484															0.0888927	0.00291379	0.0625924	0.00185833		55.1574	2.33316	57.5533	1.74996		59.9834	2.42454	61.0178	1.7985
0.562443	0.000850906		0.58192	0.000827514															0.0889156	0.00291379	0.0625722	0.00185996		55.1553	2.37704	57.5479	1.77548		59.9824	2.47257	61.0106	1.82135
0.562438	0.000850947		0.581928	0.000827517															0.0889387	0.00291069	0.0625519	0.00185589		55.1532	2.29091	57.5425	1.83201		59.9815	2.38234	61.0034	1.88454
0.562422	0.000850972		0.581951	0.000827475															0.088962	0.00291379	0.0625317	0.00185425		55.1512	2.41742	57.537	1.81301		59.9807	2.51677	60.9962	1.86405
0.562435	0.000850997		0.581954	0.000827472															0.0889856	0.00291379	0.0625115	0.00185343		55.1492	2.31004	57.5314	1.78816		59.98	2.40479	60.9888	1.83577
0.562438	0.000851011		0.581963	0.00082749															0.0890093	0.00291533	0.0624914	0.00185507		55.1473	2.36423	57.5258	1.76681		59.9794	2.45284	60.9815	1.81297
0.562396	0.000851476		0.581969	0.000827459															0.0890332	0.00291533	0.0624712	0.0018567		55.1455	2.35445	57.5201	1.79073		59.979	2.44697	60.9741	1.83951
0.562403	0.000851458		0.581971	0.000827472															0.0890573	0.00291379	0.0624511	0.0018567		55.1437	2.28663	57.5144	1.80818		59.9786	2.38259	60.9667	1.85839
0.562407	0.000851466		0.581996	0.000827597															0.0890815	0.00291379	0.0624311	0.00185507		55.1421	2.30581	57.5086	1.79778		59.9783	2.39372	60.9592	1.84931
0.56243	0.000851454		0.582009	0.000827612															0.0891058	0.00291224	0.062411	0.00185425		55.1405	2.30157	57.5028	1.75961		59.9781	2.39581	60.9518	1.81088
0.56243	0.00085145		0.582056	0.000827271															0.0891303	0.00291379	0.0623911	0.0018567		55.139	2.37038	57.4969	1.77634		59.978	2.4677	60.9443	1.82292
0.562451	0.000851488		0.582064	0.000827273															0.0891548	0.00291224	0.0623711	0.0018567		55.1376	2.35187	57.491	1.81783		59.9781	2.43746	60.9367	1.86742
0.562479	0.00085127		0.582078	0.000827417															0.0891794	0.00290915	0.0623512	0.00185425		55.1363	2.37038	57.485	1.73313		59.9782	2.46731	60.9292	1.78182
0.5625	0.000851406		0.582086	0.00082742															0.089204	0.00291224	0.0623313	0.00185425		55.1351	2.36833	57.479	1.82785		59.9785	2.4697	60.9217	1.8793
0.562511	0.000851417		0.582121	0.000827155															0.0892287	0.00291379	0.0623114	0.00185425		55.1339	2.29731	57.473	1.78043		59.9789	2.38259	60.9142	1.82874
0.562523	0.000851412		0.582124	0.00082715															0.0892533	0.00291069	0.0622916	0.0018518		55.1329	2.27804	57.467	1.79244		59.9793	2.37338	60.9066	1.84359
0.562538	0.000851556		0.582132	0.000827152															0.089278	0.00291069	0.0622718	0.00185098		55.132	2.35652	57.4609	1.81783		59.9799	2.45949	60.8991	1.86877
0.562569	0.000851367		0.58214	0.000827172															0.0893027	0.00291224	0.0622521	0.00185016		55.1312	2.42141	57.4549	1.78988		59.9806	2.5208	60.8916	1.83732
0.562572	0.000851357		0.582147	0.000827175															0.0893273	0.00291224	0.0622324	0.00185016		55.1304	2.3253	57.4488	1.75084		59.9813	2.41185	60.8841	1.8025
0.562583	0.000851352		0.582146	0.000827153															0.0893519	0.00291379	0.0622127	0.00185343		55.1298	2.37855	57.4428	1.82057		59.9822	2.47197	60.8767	1.86918
0.562554	0.000851608		0.582178	0.000826903															0.0893765	0.00291224	0.0621931	0.00185343		55.1293	2.28019	57.4368	1.81346		59.9832	2.38246	60.8693	1.86622
0.562535	0.000851844		0.582162	0.000826781															0.089401	0.00291841	0.0621735	0.00185343		55.1288	2.33316	57.4308	1.7901		59.9842	2.41837	60.862	1.83601
0.56252	0.000852067		0.582178	0.000826796															0.0894254	0.00292303	0.0621539	0.0018518		55.1284	2.29518	57.4248	1.77353		59.9853	2.39005	60.8547	1.82414
0.562463	0.000852524		0.582194	0.000826784															0.0894497	0.00292303	0.0621344	0.00185262		55.1282	2.26508	57.4189	1.82725		59.9865	2.3609	60.8475	1.87944
0.562485	0.000852581		0.5822	0.000826782															0.0894739	0.00292303	0.0621149	0.0018518		55.128	2.30157	57.4131	1.80434		59.9877	2.40115	60.8403	1.84884
0.562489	0.000852587		0.582241	0.000826782															0.089498	0.0029261	0.0620955	0.00184934		55.1278	2.33525	57.4073	1.82498		59.989	2.43212	60.8332	1.87604
0.562476	0.000852488		0.582249	0.000826784															0.089522	0.00292917	0.0620761	0.00185016		55.1278	2.26725	57.4016	1.77397		59.9904	2.36141	60.8263	1.81737
0.562453	0.000852735		0.582248	0.000826811															0.0895459	0.0029307	0.0620567	0.00184934		55.1278	2.37295	57.3959	1.78302		59.9918	2.45691	60.8194	1.83108
0.56246	0.000852727		0.582232	0.00082681															0.0895697	0.00292764	0.0620373	0.00184852		55.1278	2.31216	57.3904	1.75348		59.9932	2.41036	60.8127	1.80059
0.562479	0.00085285		0.58224	0.000826812															0.0895933	0.00292764	0.0620181	0.00185016		55.128	2.34565	57.385	1.75611		59.9946	2.4366	60.8061	1.80701
0.562508	0.000852636		0.582275	0.000826666															0.0896168	0.0029261	0.0619988	0.00185016		55.1281	2.39681	57.3796	1.77871		59.9961	2.48788	60.7996	1.83025
0.562576	0.000852176		0.582264	0.000826841															0.0896402	0.0029261	0.0619796	0.00185098		55.1283	2.29305	57.3745	1.73936		59.9976	2.39031	60.7932	1.78436
0.562608	0.000851916		0.582273	0.000826846															0.0896634	0.0029261	0.0619605	0.00184688		55.1285	2.44069	57.3694	1.74753		59.9991	2.54204	60.787	1.79528
0.562615	0.000851947		0.582325	0.000826514															0.0896865	0.00292764	0.0619414	0.00184852		55.1288	2.38925	57.3645	1.75611		60.0006	2.48439	60.781	1.8033
0.562618	0.000851947		0.582333	0.000826552															0.0897095	0.00292764	0.0619223	0.00185016		55.1291	2.24328	57.3597	1.77785		60.0021	2.34539	60.7752	1.8267
0.562619	0.000851945		0.582333	0.000826535															0.0897323	0.00292917	0.0619033	0.00185016		55.1293	2.32689	57.3551	1.76332		60.0035	2.42366	60.7695	1.81534
0.562616	0.000851905		0.582331	0.000826553															0.089755	0.0029307	0.0618844	0.0018518		55.1296	2.40687	57.3506	1.80095		60.005	2.5093	60.764	1.85408
0.562634	0.00085191		0.582343	0.000826546															0.0897775	0.00293223	0.0618655	0.0018518		55.1299	2.34358	57.3464	1.84382		60.0064	2.44133	60.7587	1.89726
0.562617	0.000852129		0.582364	0.000826492															0.0898	0.00292917	0.0618467	0.00185262		55.1302	2.32479	57.3423	1.81133		60.0078	2.41709	60.7537	1.86047
0.562635	0.000852178		0.582383	0.000826127															0.0898223	0.00292764	0.061828	0.00185098		55.1305	2.27804	57.3384	1.77893		60.0091	2.37479	60.7488	1.82788
0.562634	0.000852153		0.582421	0.000825844															0.0898445	0.00292764	0.0618094	0.00184852		55.1307	2.37447	57.3348	1.79329		60.0104	2.47529	60.7442	1.84425
0.562637	0.000852155		0.582468	0.000825618															0.0898666	0.0029307	0.0617908	0.00185016		55.1309	2.28234	57.3313	1.77785		60.0117	2.37505	60.7398	1.82403
0.562641	0.000852159		0.582476	0.000825618															0.0898886	0.00292917	0.0617724	0.00185016		55.1311	2.34202	57.328	1.80265		60.0129	2.4395	60.7357	1.85223
0.562581	0.000852118		0.582484	0.000825617															0.0899105	0.0029307	0.061754	0.00184852		55.1312	2.40486	57.325	1.74201		60.0141	2.50302	60.7318	1.78969
0.562593	0.000852139		0.582488	0.000825646															0.0899323	0.00293223	0.0617357	0.0018477		55.1313	2.35187	57.3222	1.77353		60.0152	2.44782	60.7281	1.82387
0.562635	0.000852249		0.582491	0.000825795															0.089954	0.0029307	0.0617176	0.0018477		55.1314	2.33107	57.3196	1.75348		60.0162	2.42597	60.7248	1.80144
0.56267	0.000851819		0.582517	0.000825915															0.0899757	0.00292917	0.0616995	0.0018477		55.1314	2.38872	57.3173	1.75172		60.0172	2.49026	60.7216	1.80053
0.562734	0.000851824		0.582549	0.000825757															0.0899973	0.0029307	0.0616816	0.00184934		55.1313	2.24766	57.3152	1.75435		60.0181	2.34336	60.7188	1.79883
0.562709	0.00085167		0.582544	0.000825795															0.0900189	0.0029307	0.0616638	0.00184606		55.1312	2.33734	57.3134	1.81783		60.0189	2.43469	60.7162	1.86844
0.562741	0.000851611		0.582553	0.000825782															0.0900404	0.00292917	0.0616461	0.00184441		55.131	2.26074	57.3118	1.78002		60.0197	2.35007	60.7139	1.82947
0.562751	0.000851519		0.582561	0.000825771															0.0900619	0.0029307	0.0616286	0.00184523		55.1308	2.319	57.3104	1.76681		60.0204	2.41341	60.7118	1.81323
0.562765	0.000851294		0.582584	0.000825898															0.0900834	0.0029307	0.0616113	0.00184276		55.1305	2.39883	57.3093	1.80688		60.0211	2.49461	60.7101	1.85349
0.562756	0.000851259		0.582592	0.000825884															0.0901049	0.00292917	0.061594	0.00184029		55.1301	2.33001	57.3084	1.84441		60.0217	2.43139	60.7086	1.89708
0.562765	0.000851271		0.582626	0.00082568															0.0901264	0.00292917	0.061577	0.00184111		55.1297	2.34565	57.3078	1.79352		60.0222	2.43673	60.7073	1.84225
0.562792	0.000851406		0.58262	0.00082591															0.0901479	0.00292917	0.0615601	0.00184029		55.1291	2.33577	57.3075	1.76158		60.0227	2.43298	60.7064	1.81022
0.562797	0.000851446		0.582626	0.000825871															0.0901695	0.00293223	0.0615434	0.00184029		55.1285	2.42087	57.3073	1.77871		60.0231	2.51569	60.7057	1.82783
0.562803	0.000851459		0.582654	0.000825929															0.0901911	0.00292917	0.0615269	0.00184111		55.1279	2.31427	57.3074	1.80372		60.0234	2.40829	60.7053	1.85101
0.562816	0.000851499		0.58266	0.00082591															0.0902127	0.00292917	0.0615106	0.00183864		55.1272	2.31638	57.3078	1.76941		60.0237	2.40829	60.7051	1.82263
0.562824	0.00085152		0.582695	0.000825788															0.0902344	0.00292917	0.0614944	0.00183864		55.1263	2.33525	57.3084	1.78302		60.024	2.43239	60.7052	1.83038
0.562802	0.000851708		0.582702	0.000825778															0.0902562	0.00292764	0.0614785	0.00183698		55.1255	2.36733	57.3092	1.7813		60.0242	2.45294	60.7056	1.83116
0.562805	0.000851721		0.582734	0.000825513															0.090278	0.0029261	0.0614627	0.00183864		55.1245	2.29995	57.3102	1.75983		60.0244	2.38866	60.7062	1.80831
0.562812	0.000851724		0.582732	0.000825516															0.0902999	0.00292917	0.0614472	0.00183781		55.1235	2.35704	57.3114	1.75018		60.0245	2.44659	60.7071	1.80195
0.562843	0.000851497		0.582812	0.000824743															0.090322	0.00292457	0.0614319	0.00183946		55.1224	2.26508	57.3129	1.75348		60.0246	2.35196	60.7081	1.79819
0.562866	0.000851657		0.582859	0.000824235															0.0903441	0.00292457	0.0614168	0.00184029		55.1213	2.40888	57.3146	1.8195		60.0247	2.50876	60.7094	1.86978
0.562893	0.000851444		0.582842	0.000824538															0.0903662	0.00292457	0.061402	0.00184194		55.1201	2.37243	57.3164	1.78988		60.0247	2.46863	60.711	1.8359
0.562873	0.000851688		0.582853	0.000824508															0.0903885	0.00292917	0.0613874	0.00184111		55.1188	2.32479	57.3184	1.8001		60.0248	2.41269	60.7127	1.84901
0.562876	0.000851705		0.582848	0.000824581															0.0904109	0.00292764	0.061373	0.00184111		55.1175	2.29305	57.3207	1.79545		60.0247	2.38375	60.7146	1.84425
0.562926	0.000851246		0.582839	0.000824449															0.0904334	0.00292457	0.0613588	0.00183864		55.1161	2.36218	57.323	1.75172		60.0247	2.46222	60.7167	1.79905
0.562916	0.000851379		0.582857	0.00082441															0.0904561	0.00292764	0.0613449	0.00183864		55.1146	2.36012	57.3256	1.77612		60.0247	2.45389	60.719	1.8215
0.562925	0.000851418		0.582872	0.000824023															0.0904788	0.0029261	0.0613313	0.00183698		55.1131	2.34617	57.3283	1.78559		60.0246	2.44141	60.7215	1.83381
0.562928	0.000851437		0.582886	0.000824005															0.0905016	0.00292917	0.0613178	0.00183698		55.1115	2.30632	57.3311	1.76485		60.0245	2.39782	60.7241	1.81066
0.562931	0.000851459		0.582877	0.00082387															0.0905245	0.00292764	0.0613047	0.00183781		55.1099	2.29518	57.3341	1.78839		60.0244	2.39044	60.7269	1.83411
0.562943	0.000851435		0.582885	0.000823858															0.0905475	0.00292917	0.0612917	0.0018345		55.1082	2.37243	57.3372	1.76397		60.0243	2.46475	60.7298	1.81319
0.562944	0.00085144		0.582885	0.000823839															0.0905706	0.00292917	0.0612791	0.00183533		55.1065	2.40486	57.3404	1.82308		60.0242	2.50916	60.7328	1.87314
0.562958	0.000851462		0.582889	0.000823816															0.0905938	0.0029307	0.0612666	0.0018345		55.1047	2.24985	57.3437	1.79926		60.024	2.34564	60.7359	1.85033
0.56292	0.000851672		0.582899	0.00082377															0.0906171	0.00293376	0.0612544	0.00183533		55.1029	2.38263	57.3471	1.7813		60.0239	2.47582	60.7391	1.82928
0.562949	0.000851447		0.582897	0.000823922															0.0906405	0.00293223	0.0612425	0.00183533		55.101	2.29731	57.3506	1.7215		60.0237	2.39527	60.7424	1.76864
0.562958	0.000851449		0.582902	0.000823924															0.0906639	0.00293376	0.0612308	0.0018345		55.0991	2.28877	57.3542	1.79244		60.0235	2.3865	60.7458	1.84245
0.562934	0.000851707		0.582894	0.000823903															0.0906874	0.00293529	0.0612194	0.0018345		55.0971	2.36218	57.3579	1.82535		60.0233	2.45455	60.7493	1.87541
0.562913	0.000851608		0.582902	0.000823915															0.0907109	0.00293835	0.0612082	0.00183698		55.0951	2.3933	57.3616	1.78924		60.0231	2.48744	60.7528	1.83582
0.562915	0.000851658		0.582951	0.000823771															0.0907344	0.00294139	0.0611972	0.00183698		55.093	2.33107	57.3653	1.78582		60.0228	2.42251	60.7564	1.8367
0.562905	0.000851897		0.582936	0.000823985															0.090758	0.00293987	0.0611865	0.00183698		55.0908	2.26508	57.3691	1.78066		60.0225	2.3623	60.76	1.82963
0.562867	0.000852332		0.582924	0.000824208															0.0907816	0.00294139	0.0611761	0.00183698		55.0886	2.30793	57.373	1.80095		60.0222	2.40933	60.7636	1.84787
0.562848	0.000852433		0.582933	0.000824197															0.0908053	0.00294292	0.0611658	0.0018345		55.0864	2.31427	57.3768	1.78043		60.0218	2.41166	60.7672	1.83188
0.562851	0.000852478		0.582937	0.000824214															0.0908289	0.00293987	0.0611558	0.00183533		55.084	2.29091	57.3807	1.70341		60.0214	2.37133	60.7708	1.75002
0.562839	0.000852589		0.58295	0.000824238															0.0908524	0.00293987	0.0611461	0.00183533		55.0816	2.3415	57.3846	1.79181		60.0209	2.4333	60.7745	1.83836
0.562835	0.000852608		0.582957	0.000824227															0.090876	0.00294139	0.0611365	0.00183781		55.0792	2.29091	57.3885	1.78645		60.0203	2.38937	60.7781	1.83563
0.562806	0.000852862		0.582972	0.000824202															0.0908995	0.00294139	0.0611272	0.00183864		55.0766	2.40285	57.3924	1.79585		60.0197	2.50395	60.7817	1.8436
0.562814	0.000853043		0.582957	0.000824431															0.0909229	0.00294444	0.0611181	0.00183864		55.074	2.3498	57.3963	1.76659		60.019	2.44239	60.7853	1.81435
0.562848	0.000853132		0.583018	0.000824249															0.0909463	0.00294444	0.0611093	0.00183864		55.0713	2.37038	57.4002	1.7813		60.0183	2.46822	60.7889	1.83038
0.562851	0.000853145		0.583056	0.000823963															0.0909696	0.00294444	0.0611006	0.00183946		55.0685	2.37038	57.4042	1.80519		60.0174	2.46822	60.7924	1.84891
0.562855	0.000853158		0.583067	0.00082391															0.0909928	0.00294444	0.0610922	0.00183864		55.0656	2.28449	57.408	1.8035		60.0164	2.3874	60.7959	1.8506
0.562875	0.000852967		0.583082	0.000823903															0.0910159	0.00294596	0.061084	0.00183781		55.0626	2.33107	57.4119	1.77807		60.0153	2.42947	60.7994	1.82791
0.562858	0.000853039		0.583092	0.000823877															0.0910388	0.00294748	0.061076	0.00183698		55.0595	2.30157	57.4158	1.81744		60.0141	2.39879	60.8028	1.86834
0.562874	0.000853035		0.583097	0.000823866															0.0910616	0.002949	0.0610682	0.00183698		55.0563	2.29944	57.4196	1.79885		60.0128	2.39447	60.8061	1.84836
0.56287	0.000853001		0.583108	0.000823868															0.0910843	0.00295051	0.0610606	0.00183616		55.0529	2.33525	57.4235	1.83781		60.0113	2.42768	60.8095	1.89088
0.562845	0.000852981		0.583116	0.000823858															0.0911068	0.00294748	0.0610532	0.00183616		55.0495	2.33734	57.4273	1.79352		60.0097	2.44265	60.8127	1.84193
0.562882	0.000853043		0.583135	0.000823808															0.0911292	0.00294596	0.061046	0.00183533		55.0459	2.3441	57.4311	1.78302		60.0079	2.43442	60.8159	1.83193
0.562893	0.000853027		0.583147	0.000823815															0.0911514	0.00294596	0.061039	0.00183698		55.0422	2.42141	57.4348	1.80649		60.006	2.52584	60.8191	1.85795
0.562899	0.000853058		0.583172	0.000823911															0.0911734	0.00294596	0.0610323	0.00183698		55.0383	2.33577	57.4386	1.7813		60.0039	2.43442	60.8222	1.83027
0.562893	0.000853094		0.583174	0.000823905															0.0911952	0.002949	0.0610257	0.00183698		55.0343	2.32059	57.4423	1.75786		60.0016	2.41439	60.8253	1.80706
0.562873	0.000853354		0.583196	0.000824088															0.0912169	0.00294748	0.0610193	0.00183616		55.0302	2.37038	57.446	1.82118		59.9991	2.47276	60.8283	1.87123
0.562872	0.00085315		0.583197	0.000824075															0.0912383	0.00294748	0.0610131	0.00183533		55.0259	2.34617	57.4497	1.7718		59.9964	2.44758	60.8313	1.82307
0.562864	0.000853227		0.583202	0.000824077															0.0912596	0.002949	0.0610071	0.00183698		55.0214	2.31267	57.4534	1.79755		59.9936	2.41057	60.8342	1.84787
0.562868	0.000853238		0.58321	0.000824066															0.0912806	0.002949	0.0610013	0.00183698		55.0167	2.27373	57.4571	1.75435		59.9905	2.37435	60.8371	1.80436
0.562871	0.000853249		0.583212	0.000824062															0.0913014	0.00295203	0.0609957	0.00183864		55.0119	2.24596	57.4608	1.76136		59.9871	2.33195	60.84	1.81166
0.562868	0.00085326		0.583219	0.00082405															0.0913221	0.002949	0.0609903	0.00183864		55.0069	2.41489	57.4644	1.7967		59.9836	2.50882	60.8428	1.8471
0.562879	0.000853269		0.583237	0.000824009															0.0913425	0.00294748	0.0609851	0.00183864		55.0017	2.39532	57.4681	1.80857		59.9798	2.49247	60.8456	1.85843
0.562874	0.000853248		0.58323	0.000824099															0.0913627	0.00294596	0.0609801	0.00183864		54.9964	2.34565	57.4717	1.77115		59.9758	2.44468	60.8484	1.82085
0.562866	0.000853283		0.583238	0.000824089															0.0913828	0.00294596	0.0609753	0.00183698		54.9908	2.33942	57.4753	1.79841		59.9716	2.43818	60.8511	1.84787
0.562869	0.000853296		0.583288	0.000823725															0.0914026	0.00295354	0.0609707	0.00183533		54.985	2.39277	57.4789	1.77439		59.9671	2.4924	60.8539	1.82039
0.562854	0.000853178		0.583275	0.000823983															0.0914223	0.00295657	0.0609662	0.0018345		54.9791	2.34358	57.4826	1.77957		59.9623	2.44344	60.8566	1.83011
0.562857	0.00085319		0.583271	0.000823925															0.0914418	0.00295808	0.060962	0.00183367		54.9729	2.29944	57.4862	1.77353		59.9573	2.39747	60.8593	1.82474
0.562884	0.000852975		0.583284	0.000823881															0.0914611	0.00295959	0.060958	0.00183367		54.9666	2.31004	57.4898	1.79841		59.9521	2.40647	60.8619	1.8494
0.562859	0.00085322		0.583277	0.000823426															0.0914802	0.00295808	0.0609542	0.0018345		54.96	2.36423	57.4934	1.76507		59.9466	2.46299	60.8646	1.81433
0.56286	0.000853171		0.583285	0.000823417															0.0914992	0.00295657	0.0609506	0.00183367		54.9533	2.35032	57.497	1.76572		59.9409	2.45053	60.8673	1.81314
0.562905	0.000852717		0.583291	0.000823405															0.0915181	0.00295506	0.0609471	0.00183284		54.9463	2.23668	57.5006	1.82057		59.9349	2.33393	60.8699	1.86782
0.562926	0.000852571		0.583299	0.000823397															0.0915368	0.00295506	0.0609439	0.00183035		54.9391	2.32479	57.5043	1.76659		59.9286	2.42369	60.8726	1.81472
0.562931	0.000852595		0.583347	0.000822969															0.0915555	0.00295808	0.0609409	0.00183201		54.9318	2.29944	57.5079	1.7841		59.9221	2.38856	60.8752	1.83108
0.562911	0.000852836		0.583303	0.0008235															0.091574	0.00295506	0.060938	0.00183284		54.9242	2.37651	57.5115	1.76419		59.9154	2.48194	60.8779	1.80974
0.562937	0.000852963		0.583302	0.000823464															0.0915924	0.00295506	0.0609354	0.0018345		54.9165	2.33316	57.515	1.81408		59.9085	2.43025	60.8805	1.86472
0.562944	0.000852959		0.583286	0.000823731															0.0916108	0.00295506	0.0609329	0.00183367		54.9085	2.37243	57.5186	1.77266		59.9013	2.46487	60.8832	1.82296
0.562933	0.000852994		0.583279	0.000824003															0.0916291	0.00295051	0.0609307	0.00183367		54.9004	2.38466	57.5222	1.77871		59.8938	2.48154	60.8858	1.82385
0.562958	0.000852794		0.583292	0.000824019															0.0916474	0.002949	0.0609286	0.00183367		54.8921	2.32059	57.5257	1.76397		59.8862	2.42317	60.8885	1.80865
0.562961	0.000852806		0.583301	0.000824006															0.0916656	0.00295203	0.0609267	0.0018345		54.8836	2.31638	57.5292	1.74643		59.8783	2.41244	60.8911	1.79334
0.562986	0.000852695		0.583309	0.000823994															0.0916839	0.00295051	0.060925	0.00183533		54.8749	2.29518	57.5327	1.78816		59.8703	2.38568	60.8937	1.8337
0.562988	0.0008527		0.583326	0.000823925															0.0917022	0.002949	0.0609235	0.00183284		54.8661	2.30207	57.5362	1.82034		59.862	2.39728	60.8964	1.86929
0.562991	0.000852712		0.583331	0.000823917															0.0917205	0.002949	0.0609221	0.00183367		54.8571	2.3415	57.5397	1.76572		59.8536	2.44278	60.899	1.81224
0.562992	0.000852727		0.583358	0.000823988															0.0917388	0.00295051	0.0609209	0.00183367		54.848	2.29518	57.5431	1.77785		59.845	2.39238	60.9016	1.82474
0.563028	0.00085264		0.58334	0.00082426															0.0917572	0.00295051	0.0609198	0.00183284		54.8387	2.38263	57.5464	1.8001		59.8362	2.48154	60.9042	1.84847
0.563001	0.000852474		0.583329	0.000824138															0.0917757	0.00295203	0.0609189	0.00183118		54.8293	2.31004	57.5497	1.7813		59.8273	2.41024	60.9068	1.82724
0.563059	0.000852453		0.583346	0.000824105															0.0917944	0.00295203	0.0609182	0.00183035		54.8198	2.34565	57.553	1.77634		59.8182	2.44954	60.9093	1.82477
0.563063	0.000852427		0.583382	0.000823846															0.0918131	0.00295354	0.0609175	0.00183035		54.8102	2.32689	57.5562	1.7963		59.809	2.42137	60.9119	1.84355
0.56306	0.000852516		0.583412	0.000823896															0.091832	0.00295203	0.060917	0.00183035		54.8005	2.34513	57.5593	1.75523		59.7997	2.447	60.9144	1.80033
0.56307	0.000852467		0.583456	0.000823609															0.091851	0.00295203	0.0609166	0.00183201		54.7907	2.35652	57.5624	1.77006		59.7903	2.46091	60.9168	1.81393
0.563066	0.000852478		0.583471	0.000823529															0.0918702	0.00295354	0.0609163	0.00183035		54.7808	2.30157	57.5654	1.79244		59.7808	2.38817	60.9192	1.83867
0.56307	0.000852483		0.583468	0.000823564															0.0918896	0.00295354	0.0609161	0.00182785		54.7708	2.32269	57.5684	1.82034		59.7713	2.42356	60.9216	1.87068
0.563059	0.000852547		0.58347	0.000823576															0.0919093	0.00295506	0.060916	0.00182785		54.7608	2.31689	57.5712	1.80942		59.7617	2.40888	60.924	1.85599
0.563027	0.000852764		0.583508	0.000823295															0.0919291	0.00295354	0.0609159	0.00182619		54.7508	2.27804	57.574	1.80773		59.752	2.37473	60.9262	1.85762
0.563099	0.000852207		0.583514	0.000823296															0.0919492	0.00295203	0.0609159	0.00182702		54.7407	2.36012	57.5767	1.79948		59.7424	2.46246	60.9284	1.84309
0.563116	0.000852149		0.583535	0.000823071															0.0919696	0.00295203	0.0609159	0.00182702		54.7307	2.35858	57.5793	1.8035		59.7327	2.46306	60.9306	1.85246
0.563117	0.000852169		0.583526	0.000822953															0.0919902	0.00295203	0.0609159	0.00182869		54.7206	2.29518	57.5818	1.82702		59.7231	2.38805	60.9327	1.87589
0.56312	0.000852176		0.583538	0.000822929															0.0920111	0.00295203	0.0609159	0.00182785		54.7106	2.37855	57.5841	1.78902		59.7135	2.46888	60.9347	1.83675
0.563117	0.000852183		0.583545	0.000822949															0.0920323	0.002949	0.0609159	0.00183035		54.7006	2.37243	57.5864	1.75874		59.7039	2.47289	60.9367	1.80304
0.563067	0.00085231		0.583578	0.000822681															0.0920538	0.002949	0.0609159	0.00183201		54.6906	2.34358	57.5886	1.78902		59.6944	2.43627	60.9385	1.83349
0.563095	0.000852103		0.583586	0.000822669															0.0920756	0.00294748	0.0609159	0.00183284		54.6807	2.33577	57.5907	1.81217		59.685	2.44108	60.9403	1.86177
0.563064	0.000852241		0.583557	0.000822898															0.0920978	0.002949	0.0609157	0.00183698		54.671	2.27373	57.5927	1.81531		59.6756	2.36307	60.942	1.86179
0.563072	0.000852204		0.583581	0.00082276															0.0921203	0.00294596	0.0609155	0.00183781		54.6613	2.35806	57.5946	1.8031		59.6664	2.45548	60.9437	1.85104
0.56309	0.000851971		0.583591	0.000822646															0.0921432	0.002949	0.0609152	0.00183698		54.6517	2.30581	57.5963	1.78753		59.6574	2.40113	60.9452	1.83846
0.563099	0.000851979		0.5836	0.000822636															0.0921664	0.00295051	0.0609147	0.00183616		54.6422	2.26725	57.598	1.76681		59.6484	2.36093	60.9466	1.81533
0.563109	0.000851982		0.583611	0.000822614															0.09219	0.00295354	0.0609142	0.00183864		54.6329	2.38466	57.5996	1.7841		59.6396	2.46902	60.948	1.82974
0.563103	0.000851963		0.583613	0.000822558															0.092214	0.00295203	0.0609134	0.00184029		54.6237	2.42883	57.601	1.74467		59.6311	2.53198	60.9492	1.79189
0.563092	0.000852193		0.583593	0.000822705															0.0922383	0.00295203	0.0609125	0.00184029		54.6147	2.24547	57.6024	1.79244		59.6227	2.34514	60.9504	1.84283
0.56309	0.000852203		0.583607	0.000822696															0.0922631	0.00295354	0.0609114	0.00184029		54.6059	2.30793	57.6036	1.83035		59.6145	2.40816	60.9515	1.87665
0.563106	0.000852268		0.583632	0.000822575															0.0922882	0.00295506	0.0609101	0.00184029		54.5973	2.33942	57.6047	1.81531		59.6065	2.43897	60.9525	1.86547
0.563109	0.000852273		0.583641	0.000822566															0.0923138	0.00295808	0.0609085	0.00184194		54.5889	2.31638	57.6058	1.80203		59.5988	2.41296	60.9533	1.85106
0.563136	0.000852032		0.583656	0.000822546															0.0923397	0.00295959	0.0609067	0.00184194		54.5807	2.33525	57.6067	1.78988		59.5913	2.43283	60.9541	1.83942
0.563115	0.000852193		0.583668	0.000822525															0.0923661	0.00296411	0.0609047	0.00184111		54.5727	2.33316	57.6076	1.77807		59.584	2.43104	60.9548	1.82901
0.563093	0.000852443		0.583702	0.000822259															0.0923928	0.00296411	0.0609023	0.00183946		54.565	2.27589	57.6084	1.74467		59.5771	2.36887	60.9555	1.79002
0.563116	0.000852243		0.583714	0.000822239															0.09242	0.00296561	0.0608997	0.00183946		54.5576	2.31427	57.6091	1.77353		59.5704	2.4092	60.956	1.82244
0.563081	0.000852555		0.583747	0.000821975															0.0924476	0.00296712	0.0608968	0.00184029		54.5504	2.28019	57.6097	1.75786		59.564	2.37364	60.9564	1.80457
0.56311	0.000852332		0.583795	0.000821701															0.0924756	0.00296862	0.0608935	0.00183781		54.5434	2.29944	57.6103	1.76397		59.5579	2.4006	60.9568	1.81251
0.563115	0.000852354		0.583763	0.000821827															0.0925041	0.00296862	0.06089	0.00183781		54.5368	2.34825	57.6108	1.84382		59.5521	2.45591	60.9571	1.89209
0.563117	0.000852376		0.583796	0.00082195															0.0925329	0.00297012	0.060886	0.00183616		54.5304	2.32059	57.6112	1.79841		59.5466	2.41841	60.9573	1.84782
0.563136	0.000852218		0.583795	0.000821917															0.0925622	0.00296712	0.0608817	0.0018345		54.5243	2.32898	57.6115	1.74201		59.5415	2.42693	60.9574	1.79061
0.56314	0.000852224		0.583804	0.000821901															0.0925919	0.00296561	0.0608771	0.00183533		54.5186	2.28019	57.6118	1.77699		59.5366	2.37576	60.9575	1.82751
0.563151	0.000852223		0.583853	0.000821558															0.0926221	0.00296561	0.0608721	0.00183781		54.5131	2.35187	57.6121	1.78559		59.5321	2.45504	60.9575	1.8321
0.563148	0.000852198		0.583858	0.000821523															0.0926527	0.00297012	0.0608667	0.00183616		54.5079	2.33942	57.6123	1.80857		59.5279	2.43375	60.9574	1.86
0.563156	0.000852214		0.583878	0.000821632															0.0926837	0.00297012	0.0608609	0.00183781		54.5031	2.25034	57.6125	1.80519		59.5241	2.34724	60.9573	1.85229
0.563153	0.000852224		0.583906	0.000821442															0.0927151	0.00296862	0.0608547	0.0018345		54.4985	2.29731	57.6126	1.78302		59.5206	2.39616	60.9571	1.831
0.563175	0.000852334		0.58389	0.00082168															0.0927469	0.00296862	0.0608481	0.0018345		54.4943	2.30157	57.6128	1.7967		59.5174	2.4006	60.9569	1.84508
0.563194	0.000852328		0.583946	0.000821863															0.0927792	0.00296712	0.0608411	0.0018345		54.4903	2.28449	57.6129	1.81363		59.5146	2.3871	60.9566	1.86076
0.5632	0.000851949		0.583979	0.000821866															0.0928119	0.00297162	0.0608338	0.0018345		54.4867	2.3232	57.6129	1.79608		59.5121	2.42353	60.9563	1.84357
0.563219	0.000852251		0.583986	0.000821831															0.092845	0.00297162	0.060826	0.0018345		54.4834	2.33785	57.613	1.76397		59.5099	2.43448	60.956	1.81319
0.563263	0.000852248		0.583979	0.000821823															0.0928786	0.00297012	0.0608178	0.00183698		54.4803	2.30632	57.613	1.76223		59.508	2.40354	60.9556	1.80886
0.563263	0.000852265		0.583983	0.000821793															0.0929126	0.00296862	0.0608093	0.00183616		54.4776	2.36833	57.6131	1.81783		59.5065	2.47248	60.9551	1.86433
0.563266	0.000852272		0.583983	0.000821629															0.092947	0.00296411	0.0608003	0.0018345		54.4752	2.33525	57.6131	1.77439		59.5053	2.4354	60.9547	1.82479
0.563269	0.000852279		0.583997	0.000821612															0.0929818	0.00296411	0.060791	0.00183616		54.473	2.37447	57.6131	1.74732		59.5043	2.47422	60.9542	1.79708
0.563273	0.000852287		0.584006	0.000821591															0.093017	0.00296561	0.0607813	0.00183781		54.4711	2.37243	57.6132	1.79073		59.5037	2.47222	60.9537	1.84091
0.563296	0.000852386		0.58399	0.000821826															0.0930527	0.00296411	0.0607712	0.00184029		54.4695	2.28663	57.6132	1.78988		59.5034	2.38908	60.9531	1.83843
0.563295	0.000852385		0.584012	0.000821882															0.0930888	0.00296712	0.0607608	0.00184194		54.4682	2.27373	57.6132	1.75808		59.5034	2.36913	60.9525	1.80402
0.563272	0.000852633		0.584034	0.000821786															0.0931253	0.00296712	0.0607501	0.00184111		54.4671	2.31216	57.6133	1.81133		59.5037	2.41815	60.952	1.86318
0.56328	0.000852656		0.584036	0.000821767															0.0931622	0.00297012	0.060739	0.00184276		54.4663	2.319	57.6133	1.76485		59.5042	2.41018	60.9514	1.81283
0.563284	0.000852681		0.584055	0.000821358															0.0931995	0.00297012	0.0607276	0.00184111		54.4657	2.35806	57.6134	1.76136		59.505	2.46405	60.9508	1.80823
0.563292	0.000852681		0.584061	0.000821552															0.0932373	0.00296862	0.0607158	0.00184194		54.4653	2.28877	57.6135	1.79948		59.506	2.39393	60.9501	1.8423
0.56333	0.000852783		0.584052	0.000821793															0.0932754	0.00297012	0.0607039	0.00183946		54.4651	2.30369	57.6135	1.81279		59.5073	2.39851	60.9495	1.85935
0.563337	0.000852938		0.584055	0.000822022															0.093314	0.00297612	0.0606916	0.00183946		54.4651	2.31267	57.6136	1.84111		59.5088	2.40184	60.9488	1.89279
0.563354	0.000853003		0.584054	0.000822															0.093353	0.00297462	0.0606791	0.00183864		54.4654	2.23668	57.6137	1.79755		59.5105	2.33097	60.9482	1.84272
0.563376	0.000853031		0.584079	0.000821726															0.0933923	0.00297462	0.0606664	0.00183616		54.4658	2.37038	57.6139	1.74024		59.5124	2.46874	60.9475	1.78707
0.56338	0.000853039		0.584087	0.000821702															0.0934321	0.00297462	0.0606534	0.00183698		54.4664	2.38263	57.614	1.84134		59.5146	2.47942	60.9469	1.89203
0.563381	0.000853033		0.584096	0.000821678															0.0934723	0.00297162	0.0606403	0.00183616		54.4671	2.36476	57.6141	1.76681		59.5169	2.46693	60.9462	1.81354
0.563414	0.000852959		0.584104	0.000821655															0.0935129	0.00297162	0.060627	0.00183367		54.468	2.22785	57.6143	1.7206		59.5193	2.32379	60.9455	1.76483
0.563459	0.00085287		0.584113	0.000821632															0.0935539	0.00297462	0.0606135	0.00183201		54.469	2.27589	57.6144	1.78988		59.522	2.36525	60.9448	1.83965
0.563509	0.000852775		0.584123	0.000821624															0.0935952	0.00297462	0.0605999	0.00183118		54.4701	2.33942	57.6146	1.79755		59.5248	2.44719	60.9441	1.84574
0.563536	0.000852554		0.584131	0.000821601															0.093637	0.00297462	0.0605862	0.00183035		54.4714	2.32479	57.6147	1.79329		59.5277	2.42539	60.9434	1.84218
0.563519	0.000852743		0.58413	0.000821553															0.0936791	0.00297462	0.0605725	0.00182952		54.4727	2.32479	57.6149	1.79841		59.5307	2.4232	60.9427	1.84563
0.563513	0.000852693		0.584155	0.000821652															0.0937217	0.00297312	0.0605586	0.00182869		54.4742	2.36012	57.615	1.8195		59.5339	2.46217	60.9419	1.86988
0.563527	0.00085249		0.584182	0.000821576															0.0937646	0.00297312	0.0605448	0.00182702		54.4757	2.35393	57.6152	1.77612		59.5372	2.45786	60.9412	1.8252
0.563521	0.000852528		0.58418	0.000821591															0.0938079	0.00297911	0.0605309	0.00182535		54.4772	2.33734	57.6154	1.77957		59.5406	2.43017	60.9405	1.82686
0.563543	0.000852401		0.584172	0.000821462															0.0938515	0.00297911	0.060517	0.00182619		54.4789	2.33368	57.6155	1.84075		59.544	2.43513	60.9397	1.88987
0.563564	0.000852295		0.584186	0.000821603															0.0938955	0.00297911	0.0605032	0.00182785		54.4806	2.28019	57.6156	1.79329		59.5476	2.38366	60.939	1.83763
0.563569	0.000852275		0.584185	0.00082159															0.0939399	0.0029806	0.0604894	0.00182619		54.4823	2.3174	57.6157	1.81194		59.5512	2.40947	60.9382	1.86108
0.563607	0.00085199		0.584191	0.000821534															0.0939847	0.00298657	0.0604757	0.00182535		54.484	2.30157	57.6159	1.8035		59.5548	2.38879	60.9374	1.85322
0.563606	0.000852011		0.584195	0.000821518															0.0940298	0.00298805	0.0604621	0.00182535		54.4858	2.36628	57.6159	1.77439		59.5586	2.47208	60.9366	1.82064
0.563606	0.000851985		0.584205	0.00082148															0.0940752	0.00299103	0.0604486	0.00182285		54.4876	2.35806	57.616	1.70704		59.5623	2.4573	60.9358	1.75205
0.56362	0.000851986		0.584208	0.000821454															0.094121	0.00298954	0.0604352	0.00182118		54.4894	2.35187	57.616	1.76485		59.5661	2.455	60.9349	1.81592
0.563644	0.000851811		0.584221	0.000821425															0.0941672	0.00299103	0.060422	0.00182201		54.4912	2.28449	57.6161	1.77439		59.57	2.3757	60.9341	1.81865
0.563677	0.0008516		0.584229	0.000821032															0.0942137	0.00299103	0.060409	0.00182034		54.493	2.35806	57.616	1.75084		59.5739	2.4573	60.9332	1.79788
0.563683	0.000851607		0.584261	0.000820746															0.0942605	0.00298805	0.0603961	0.0018195		54.4948	2.25421	57.616	1.80773		59.5778	2.34361	60.9323	1.85371
0.563703	0.000851437		0.58427	0.000820706															0.0943076	0.00298508	0.0603835	0.00182034		54.4966	2.36012	57.6159	1.8214		59.5817	2.46323	60.9314	1.867
0.563716	0.000851499		0.584255	0.000820924															0.0943551	0.00298657	0.060371	0.00182034		54.4984	2.33734	57.6158	1.84957		59.5856	2.43519	60.9304	1.89769
0.563726	0.000851548		0.584267	0.000820844															0.0944029	0.00298508	0.0603588	0.00181866		54.5001	2.33316	57.6156	1.78388		59.5896	2.43506	60.9295	1.83263
0.56372	0.000851473		0.584293	0.000820715															0.094451	0.00299548	0.0603469	0.0018195		54.5018	2.29305	57.6154	1.79096		59.5935	2.38508	60.9285	1.83645
0.563753	0.000851259		0.584301	0.000820691															0.0944994	0.00299399	0.0603352	0.00182118		54.5035	2.3498	57.6152	1.79073		59.5975	2.4554	60.9274	1.8372
0.563752	0.000851278		0.584297	0.000820536															0.0945482	0.00299548	0.0603238	0.0018195		54.5052	2.32689	57.6149	1.79073		59.6015	2.42064	60.9264	1.83797
0.563803	0.000851021		0.584294	0.000820508															0.0945972	0.00299251	0.0603127	0.00182201		54.5069	2.24108	57.6145	1.78839		59.6055	2.3371	60.9253	1.83397
0.56383	0.000850665		0.584302	0.000820498															0.0946465	0.00299251	0.0603018	0.00182118		54.5085	2.29731	57.6141	1.74665		59.6095	2.39823	60.9242	1.79274
0.563839	0.000850679		0.584307	0.000820459															0.0946961	0.00299548	0.0602913	0.00182034		54.5101	2.30844	57.6136	1.73135		59.6135	2.39908	60.923	1.77416
0.563828	0.000850922		0.584311	0.000820423															0.094746	0.00299548	0.060281	0.00182118		54.5117	2.37651	57.6131	1.78238		59.6176	2.48555	60.9218	1.83038
0.563806	0.000851166		0.584327	0.00082038															0.0947962	0.00299696	0.0602711	0.00182118		54.5133	2.24108	57.6125	1.8001		59.6216	2.33749	60.9206	1.85033
0.563799	0.000851366		0.584313	0.000820594															0.0948467	0.00299696	0.0602615	0.00182285		54.5148	2.37243	57.6119	1.78816		59.6257	2.47929	60.9193	1.83466
0.563799	0.000851418		0.584323	0.000820471															0.0948975	0.00299844	0.0602522	0.00182201		54.5163	2.39681	57.6112	1.79073		59.6297	2.49431	60.918	1.83813
0.563833	0.000851177		0.584326	0.000820446															0.0949485	0.00299696	0.0602432	0.00182201		54.5179	2.36938	57.6104	1.80942		59.6338	2.47409	60.9166	1.85735
0.563836	0.000851185		0.58433	0.000820409															0.0949998	0.00299548	0.0602345	0.00182201		54.5193	2.26074	57.6096	1.80163		59.6379	2.36024	60.9152	1.852
0.563844	0.000851228		0.584339	0.000820337															0.0950513	0.00299844	0.0602262	0.00182368		54.5208	2.32479	57.6087	1.81279		59.6421	2.4231	60.9137	1.85919
0.563848	0.000851244		0.584361	0.000820171															0.0951031	0.00299696	0.0602182	0.00182368		54.5223	2.44267	57.6077	1.77957		59.6462	2.55051	60.9123	1.82764
0.563869	0.000851025		0.584337	0.00082028															0.0951552	0.0030014	0.0602105	0.00182368		54.5237	2.38669	57.6066	1.76528		59.6504	2.48396	60.9107	1.81208
0.563893	0.000850824		0.584322	0.000820511															0.0952075	0.00300435	0.0602031	0.00182201		54.5252	2.28663	57.6055	1.79415		59.6546	2.39034	60.9091	1.84164
0.563867	0.000851046		0.584313	0.000820361															0.0952601	0.00300877	0.060196	0.00182452		54.5266	2.26174	57.6043	1.82034		59.6588	2.36255	60.9075	1.86702
0.563848	0.000851291		0.584276	0.000820605															0.0953129	0.00300877	0.0601892	0.00182201		54.5281	2.31638	57.6031	1.8001		59.6631	2.42182	60.9058	1.84952
0.563851	0.000851309		0.584301	0.000820313															0.0953659	0.0030073	0.0601827	0.00182201		54.5295	2.33316	57.6017	1.78302		59.6674	2.44358	60.9041	1.83373
0.563832	0.000851504		0.584322	0.000820319															0.0954191	0.0030073	0.0601766	0.00182368		54.531	2.27804	57.6003	1.78216		59.6717	2.37034	60.9023	1.82587
0.56385	0.000851312		0.584319	0.000820167															0.0954726	0.0030073	0.0601707	0.00182619		54.5324	2.319	57.5988	1.795		59.6761	2.41124	60.9004	1.84191
0.563859	0.000851324		0.584327	0.000820139															0.0955263	0.00300582	0.0601651	0.00182619		54.5338	2.32582	57.5972	1.78667		59.6805	2.43373	60.8985	1.836
0.563817	0.000851434		0.584328	0.000820175															0.0955803	0.00300582	0.0601597	0.00182452		54.5353	2.25471	57.5956	1.76919		59.685	2.35716	60.8966	1.81702
0.563774	0.000851735		0.584337	0.000820148															0.0956344	0.0030073	0.0601547	0.00182285		54.5368	2.37243	57.5939	1.80626		59.6895	2.47381	60.8946	1.85678
0.563778	0.000851746		0.584343	0.000820148															0.0956887	0.0030073	0.0601499	0.00182368		54.5382	2.28449	57.5921	1.78068		59.694	2.38836	60.8926	1.82708
0.563776	0.000851764		0.584381	0.000819852															0.0957432	0.0030073	0.0601453	0.00182201		54.5397	2.36833	57.5902	1.77526		59.6986	2.46737	60.8905	1.82221
0.563765	0.000852054		0.58435	0.000820072															0.0957979	0.00300582	0.060141	0.00182201		54.5412	2.27804	57.5883	1.78559		59.7032	2.38149	60.8883	1.83019
0.563785	0.00085203		0.584361	0.000820019															0.0958528	0.0030073	0.060137	0.00182368		54.5426	2.32689	57.5862	1.7841		59.7079	2.42389	60.8861	1.82789
0.563786	0.000852039		0.584369	0.000819991															0.0959078	0.0030073	0.0601332	0.00182285		54.5441	2.32269	57.5841	1.79585		59.7125	2.42389	60.8838	1.84257
0.563707	0.00085252		0.584384	0.00081997															0.095963	0.0030073	0.0601295	0.00182034		54.5456	2.32479	57.582	1.81699		59.7172	2.42389	60.8815	1.86675
0.563684	0.000852744		0.584392	0.000819943															0.0960183	0.0030073	0.0601261	0.0018195		54.547	2.34565	57.5797	1.79522		59.722	2.43922	60.8792	1.84173
0.563713	0.000852488		0.584402	0.000819902															0.0960738	0.00300877	0.0601229	0.00182034		54.5485	2.32479	57.5774	1.77461		59.7268	2.42622	60.8768	1.82057
0.563748	0.000852276		0.584392	0.00081977															0.0961294	0.00301318	0.0601199	0.00181866		54.55	2.35032	57.575	1.79159		59.7315	2.44689	60.8743	1.83791
0.563779	0.000852066		0.5844	0.000819744															0.0961851	0.00301318	0.0601171	0.0018195		54.5514	2.31427	57.5726	1.76048		59.7363	2.40895	60.8718	1.80415
0.563782	0.000852072		0.58439	0.000819636															0.096241	0.00301171	0.0601145	0.00182368		54.5528	2.24985	57.57	1.80118		59.7412	2.35481	60.8692	1.849
0.5638	0.000852027		0.584385	0.000819479															0.0962969	0.00301758	0.060112	0.00182535		54.5542	2.34617	57.5674	1.78043		59.746	2.44511	60.8666	1.82686
0.563765	0.000852662		0.584412	0.000819404															0.0963529	0.00301904	0.0601098	0.00182535		54.5556	2.28449	57.5647	1.81194		59.7508	2.3894	60.8639	1.8593
0.56374	0.000852891		0.584423	0.000819368															0.0964089	0.00301758	0.0601076	0.00182535		54.557	2.356	57.562	1.82034		59.7556	2.4532	60.8612	1.86794
0.563766	0.000852651		0.584445	0.00081943															0.0964651	0.00302197	0.0601057	0.00182702		54.5583	2.26508	57.5592	1.79585		59.7604	2.35799	60.8584	1.84284
0.563783	0.000852624		0.584453	0.000819424															0.0965212	0.00302051	0.0601039	0.00182785		54.5595	2.25857	57.5563	1.77439		59.7652	2.35786	60.8556	1.82258
0.563787	0.000852627		0.584482	0.000819757															0.0965774	0.00301904	0.0601022	0.00182785		54.5608	2.3933	57.5534	1.7526		59.77	2.49681	60.8527	1.79745
0.563802	0.000852655		0.584493	0.000819732															0.0966335	0.00302051	0.0601007	0.00182452		54.5619	2.41742	57.5504	1.79948		59.7747	2.52221	60.8498	1.84905
0.563836	0.000852469		0.584558	0.000819559															0.0966897	0.00302051	0.0600993	0.00182452		54.5631	2.24328	57.5473	1.76223		59.7794	2.34872	60.8468	1.80986
0.563861	0.000852402		0.584566	0.000819529															0.0967458	0.00302343	0.0600981	0.00182368		54.5641	2.36833	57.5442	1.76267		59.784	2.47314	60.8437	1.81298
0.563876	0.000852193		0.584588	0.000819269															0.0968019	0.00302489	0.0600969	0.00182368		54.5651	2.29944	57.541	1.81805		59.7886	2.40555	60.8406	1.86376
0.563927	0.000851915		0.584571	0.00081937															0.0968579	0.00302781	0.060096	0.00182118		54.566	2.37243	57.5377	1.76919		59.7931	2.46494	60.8375	1.81592
0.563931	0.000851916		0.584578	0.000819341															0.0969138	0.00303072	0.0600951	0.00182034		54.5668	2.29731	57.5344	1.76485		59.7975	2.39492	60.8343	1.81408
0.563957	0.000851703		0.584583	0.000819306															0.0969696	0.00302635	0.0600944	0.00182201		54.5675	2.31055	57.531	1.79841		59.8019	2.4085	60.831	1.84427
0.56396	0.000851688		0.584574	0.000819521															0.0970253	0.00302489	0.0600938	0.00182368		54.5681	2.33734	57.5275	1.79159		59.8061	2.44952	60.8277	1.83736
0.563959	0.000851692		0.584581	0.000819494															0.0970809	0.00302927	0.0600933	0.00182452		54.5687	2.34773	57.524	1.79841		59.8103	2.44992	60.8243	1.84356
0.563963	0.000851693		0.584603	0.000819168															0.0971362	0.00303072	0.060093	0.00182535		54.5691	2.38872	57.5204	1.76768		59.8144	2.49515	60.8209	1.81285
0.563967	0.000851694		0.584611	0.00081914															0.0971914	0.00303072	0.0600928	0.00182452		54.5694	2.28234	57.5168	1.77266		59.8183	2.39044	60.8174	1.82326
0.563974	0.000851708		0.584615	0.000819103															0.0972464	0.00303072	0.0600927	0.00182535		54.5696	2.37447	57.513	1.82952		59.8221	2.48237	60.8138	1.87995
0.563979	0.000851709		0.584645	0.000818835															0.0973012	0.00303218	0.0600928	0.00182535		54.5697	2.25857	57.5092	1.75348		59.8258	2.34745	60.8102	1.7982
0.563986	0.000851694		0.584638	0.00081887															0.0973558	0.00303363	0.060093	0.00182285		54.5696	2.3415	57.5054	1.795		59.8294	2.4416	60.8065	1.84257
0.564002	0.000851646		0.584647	0.000818862															0.09741	0.00302927	0.0600933	0.00182535		54.5694	2.28877	57.5014	1.8001		59.8328	2.39926	60.8028	1.84711
0.564002	0.000851625		0.584634	0.000819118															0.097464	0.00303072	0.0600938	0.00182535		54.5691	2.29518	57.4974	1.82785		59.8361	2.39939	60.799	1.87738
0.563998	0.000851641		0.584665	0.000818519															0.0975177	0.00303363	0.0600943	0.00182535		54.5687	2.37704	57.4934	1.79073		59.8392	2.48325	60.7951	1.8357
0.563985	0.000851726		0.584661	0.000818488															0.0975711	0.00303654	0.0600951	0.00182452		54.5681	2.36833	57.4892	1.76941		59.8422	2.47004	60.7911	1.81994
0.563985	0.000851737		0.584655	0.000818329															0.0976242	0.00303799	0.060096	0.00182452		54.5673	2.31638	57.485	1.7429		59.845	2.41339	60.787	1.78907
0.563981	0.000851719		0.584685	0.000818427															0.0976768	0.00304089	0.060097	0.00182368		54.5664	2.39074	57.4807	1.79329		59.8476	2.49184	60.7829	1.83999
0.563964	0.000851965		0.584723	0.000818214															0.0977292	0.00303944	0.0600981	0.00182368		54.5654	2.32269	57.4763	1.82535		59.8501	2.42678	60.7787	1.87299
0.56394	0.000851858		0.584731	0.000818142															0.0977811	0.00303799	0.0600994	0.00182368		54.5642	2.26508	57.4718	1.7813		59.8524	2.36851	60.7744	1.82941
0.563958	0.000851795		0.584758	0.000817925															0.0978326	0.00303944	0.0601009	0.00182368		54.5629	2.33001	57.4673	1.7526		59.8545	2.43896	60.77	1.7999
0.563963	0.000851796		0.584786	0.000817913															0.0978837	0.00304089	0.0601025	0.00182285		54.5614	2.28234	57.4627	1.80688		59.8565	2.38009	60.7656	1.85479
0.563963	0.000851811		0.584799	0.000817893															0.0979344	0.00304378	0.0601042	0.00182118		54.5598	2.37704	57.458	1.8018		59.8582	2.47562	60.761	1.84859
0.563973	0.000851893		0.5848	0.000817869															0.0979847	0.00304522	0.0601061	0.00181699		54.5581	2.356	57.4532	1.77224		59.8598	2.45572	60.7564	1.82326
0.563976	0.000851878		0.584778	0.00081811															0.0980345	0.00304522	0.0601082	0.00181783		54.5562	2.31216	57.4483	1.78388		59.8612	2.42069	60.7516	1.83434
0.564	0.000851658		0.58476	0.000817955															0.0980838	0.00304811	0.0601104	0.00181783		54.5541	2.33525	57.4433	1.79841		59.8624	2.44293	60.7468	1.84575
0.563994	0.000851839		0.584774	0.00081757															0.0981327	0.00304955	0.0601127	0.00181866		54.5519	2.38059	57.4382	1.81554		59.8635	2.48412	60.7418	1.8643
0.564003	0.000851847		0.584824	0.000817211															0.098181	0.00304955	0.0601152	0.00181866		54.5496	2.24596	57.433	1.79585		59.8643	2.34726	60.7368	1.84143
0.564027	0.00085181		0.584832	0.000817191															0.0982289	0.00305244	0.0601178	0.00181783		54.5471	2.29731	57.4278	1.71429		59.865	2.40581	60.7316	1.76013
0.564027	0.000851802		0.584865	0.00081734															0.0982763	0.00305531	0.0601206	0.0018195		54.5445	2.33107	57.4224	1.74908		59.8655	2.43044	60.7264	1.79421
0.564064	0.000851851		0.584889	0.000817446															0.0983232	0.00305531	0.0601235	0.0018195		54.5418	2.33942	57.417	1.76659		59.8659	2.44578	60.721	1.81492
0.564076	0.000852045		0.584888	0.000817405															0.0983696	0.00305675	0.0601265	0.00182034		54.5389	2.36628	57.4114	1.77526		59.866	2.47192	60.7156	1.82388
0.564101	0.000852215		0.584869	0.000817237															0.0984155	0.00305675	0.0601296	0.00182118		54.536	2.3441	57.4058	1.78645		59.866	2.45087	60.71	1.82837
0.564109	0.000852231		0.584875	0.000817213															0.0984608	0.00305819	0.0601329	0.00182034		54.5329	2.23668	57.4	1.81048		59.8658	2.34054	60.7043	1.86009
0.564068	0.000852653		0.58488	0.000817196															0.0985057	0.00305819	0.0601363	0.00182118		54.5297	2.26291	57.3942	1.81279		59.8655	2.37032	60.6986	1.85903
0.564073	0.000852637		0.584886	0.000817172															0.0985501	0.00305962	0.0601398	0.00182034		54.5263	2.31427	57.3882	1.74489		59.865	2.42201	60.6927	1.79268
0.56406	0.00085267		0.584893	0.000817149															0.0985939	0.00305962	0.0601434	0.00181866		54.5229	2.356	57.3822	1.795		59.8644	2.46356	60.6867	1.84406
0.564057	0.000852667		0.584947	0.000816805															0.0986373	0.00306249	0.060147	0.0018195		54.5194	2.41489	57.3761	1.8111		59.8636	2.51924	60.6806	1.85978
0.564066	0.000852683		0.584954	0.000816783															0.0986802	0.00306105	0.0601508	0.0018195		54.5158	2.31216	57.3699	1.77743		59.8626	2.42656	60.6744	1.82431
0.564122	0.000852233		0.584979	0.000816496															0.0987225	0.00306105	0.0601546	0.00182034		54.5121	2.29944	57.3636	1.77093		59.8616	2.4066	60.6681	1.81765
0.564097	0.000852487		0.585027	0.000816336															0.0987644	0.00305962	0.0601585	0.00182118		54.5083	2.28663	57.3573	1.78816		59.8604	2.38404	60.6617	1.83544
0.564112	0.000852516		0.58504	0.000816331															0.0988059	0.00305962	0.0601624	0.00182285		54.5045	2.37243	57.3508	1.82619		59.859	2.47649	60.6553	1.87465
0.564129	0.000852467		0.585043	0.000816309															0.0988468	0.00305962	0.0601664	0.00182201		54.5005	2.33316	57.3443	1.8031		59.8576	2.4418	60.6487	1.85175
0.564191	0.000852055		0.585072	0.000816025															0.0988874	0.00306249	0.0601704	0.00182368		54.4966	2.31849	57.3377	1.78473		59.856	2.41784	60.642	1.82764
0.564189	0.000852018		0.585087	0.000815987															0.0989274	0.00306105	0.0601744	0.00182201		54.4925	2.24766	57.331	1.76136		59.8543	2.34771	60.6353	1.8115
0.564214	0.000852147		0.58508	0.000816189															0.0989671	0.00306105	0.0601784	0.00182368		54.4884	2.33994	57.3243	1.76659		59.8525	2.44691	60.6285	1.8125
0.564218	0.000852165		0.585068	0.000816061															0.0990063	0.00305531	0.0601824	0.00182535		54.4843	2.21676	57.3175	1.82702		59.8507	2.32172	60.6216	1.86966
0.564239	0.000852275		0.585075	0.000816012															0.0990451	0.00306105	0.0601864	0.00182285		54.4801	2.34358	57.3106	1.81301		59.8487	2.44412	60.6146	1.86284
0.564253	0.000852263		0.585081	0.00081599															0.0990835	0.00305819	0.0601903	0.00182285		54.4758	2.36064	57.3038	1.77634		59.8466	2.46835	60.6076	1.82606
0.564257	0.000852261		0.585071	0.000816218															0.0991215	0.00305819	0.0601941	0.00182285		54.4716	2.35032	57.2968	1.78924		59.8445	2.45318	60.6005	1.83491
0.564278	0.000852408		0.585078	0.000816225															0.0991592	0.00305819	0.0601979	0.00182368		54.4673	2.32479	57.2899	1.81469		59.8423	2.43729	60.5934	1.86463
0.564304	0.000852115		0.585075	0.000816199															0.0991965	0.00305819	0.0602017	0.00182368		54.463	2.30369	57.2829	1.82391		59.8401	2.41079	60.5862	1.87324
0.564311	0.000852075		0.585074	0.000816191															0.0992334	0.00305819	0.0602053	0.00182535		54.4587	2.36833	57.2759	1.78902		59.8378	2.47635	60.579	1.83306
0.56429	0.000852321		0.585084	0.000816145															0.0992701	0.00305531	0.0602088	0.00182452		54.4544	2.44069	57.2689	1.73691		59.8354	2.54981	60.5717	1.78017
0.564315	0.000852465		0.585067	0.000816408															0.0993064	0.00305531	0.0602122	0.00182535		54.4501	2.26775	57.2619	1.78066		59.833	2.36837	60.5645	1.83065
0.56429	0.000852715		0.585074	0.000816383															0.0993424	0.00305387	0.0602154	0.00182535		54.4457	2.33316	57.2549	1.7358		59.8306	2.43908	60.5572	1.78639
0.564321	0.000852474		0.585069	0.000816431															0.0993781	0.00305387	0.0602185	0.00182702		54.4414	2.31849	57.2479	1.77461		59.8281	2.41705	60.55	1.82188
0.564326	0.000852474		0.585102	0.00081613															0.0994135	0.00305244	0.0602215	0.00182702		54.4371	2.27639	57.2409	1.79841		59.8256	2.38172	60.5427	1.8446
0.564297	0.000852373		0.585109	0.000816105															0.0994487	0.00305531	0.0602243	0.00182535		54.4328	2.29995	57.234	1.7493		59.8231	2.39548	60.5355	1.79844
0.564323	0.000852161		0.585115	0.000816081															0.0994836	0.00305675	0.0602269	0.00182535		54.4286	2.36064	57.2271	1.82619		59.8206	2.46822	60.5282	1.87824
0.564333	0.000852168		0.585128	0.000816179															0.0995183	0.00306105	0.0602293	0.00182952		54.4243	2.32898	57.2203	1.74467		59.8181	2.42876	60.521	1.78939
0.564323	0.000852125		0.585134	0.000816155															0.0995528	0.00305962	0.0602315	0.00183035		54.4201	2.28928	57.2135	1.77353		59.8156	2.40036	60.5139	1.81918
0.564301	0.000852365		0.585139	0.000816152															0.099587	0.00305962	0.0602335	0.00183035		54.416	2.32269	57.2068	1.75282		59.813	2.43083	60.5068	1.79876
0.564302	0.000852354		0.585146	0.000816129															0.099621	0.00306105	0.0602353	0.00182869		54.4118	2.23448	57.2002	1.80033		59.8106	2.33617	60.4998	1.84932
0.564269	0.000852664		0.585146	0.000816152															0.0996548	0.00305819	0.0602369	0.00183035		54.4077	2.39787	57.1937	1.81615		59.8081	2.50743	60.4928	1.86568
0.564273	0.000852666		0.585152	0.00081613															0.0996885	0.00305962	0.0602382	0.00183118		54.4037	2.27804	57.1872	1.78924		59.8056	2.38178	60.486	1.83897
0.564296	0.000852618		0.585175	0.000815857															0.0997219	0.00306105	0.0602393	0.00183118		54.3997	2.33942	57.1809	1.7631		59.8032	2.44849	60.4792	1.81029
0.564258	0.000853091		0.585179	0.000815849															0.0997552	0.00306249	0.0602402	0.00183035		54.3957	2.39074	57.1746	1.82452		59.8008	2.50024	60.4725	1.87342
0.564265	0.000853108		0.585172	0.000815838															0.0997883	0.00306392	0.0602409	0.00183118		54.3918	2.33316	57.1685	1.74223		59.7985	2.44001	60.4659	1.78973
0.564262	0.000853098		0.58517	0.00081583															0.0998213	0.00306249	0.0602413	0.00183201		54.388	2.33942	57.1625	1.74024		59.7962	2.4508	60.4594	1.78772
0.564279	0.000852741		0.58518	0.000815911															0.0998541	0.00306392	0.0602415	0.00183118		54.3842	2.37295	57.1567	1.77957		59.7939	2.48608	60.4531	1.82724
0.564284	0.000852742		0.585164	0.000816153															0.0998867	0.00306678	0.0602415	0.00183118		54.3804	2.27373	57.151	1.72956		59.7917	2.37564	60.4469	1.7776
0.564282	0.000852749		0.585161	0.000816149															0.0999192	0.00306821	0.0602412	0.00183201		54.3767	2.33994	57.1454	1.80671		59.7895	2.45194	60.4408	1.85526
0.564294	0.00085247		0.585154	0.000816016															0.0999516	0.00306821	0.0602408	0.00183118		54.3731	2.28713	57.14	1.78388		59.7874	2.39666	60.4349	1.8299
0.564305	0.00085247		0.585147	0.000816296															0.0999838	0.00307391	0.0602401	0.00183201		54.3696	2.13243	57.1348	1.80564		59.7854	2.22015	60.4292	1.85327
0.564322	0.000852245		0.585124	0.000816524															0.100016	0.00307533	0.0602392	0.00183118		54.366	2.40285	57.1297	1.8088		59.7834	2.50993	60.4236	1.85819
0.564325	0.000852263		0.585134	0.000816512															0.100048	0.00307676	0.060238	0.00183201		54.3626	2.34358	57.1248	1.79244		59.7814	2.44995	60.4181	1.84053
0.56433	0.000852265		0.585136	0.000816486															0.10008	0.00307391	0.0602367	0.00183035		54.3592	2.33785	57.1201	1.80604		59.7796	2.44811	60.4129	1.85267
0.564322	0.000852311		0.585154	0.000816486															0.100112	0.00307676	0.0602352	0.00183035		54.3559	2.31427	57.1155	1.76919		59.7778	2.41916	60.4078	1.81829
0.564336	0.000852271		0.585151	0.000816486															0.100143	0.00307391	0.0602336	0.00182952		54.3526	2.39681	57.1112	1.78302		59.776	2.50133	60.4029	1.83333
0.564363	0.00085239		0.585167	0.00081613															0.100175	0.00306963	0.0602317	0.00183035		54.3494	2.28928	57.107	1.7826		59.7744	2.39455	60.3982	1.83033
0.564351	0.000852586		0.585173	0.00081611															0.100206	0.00307249	0.0602298	0.00182869		54.3462	2.28449	57.103	1.744		59.7727	2.38747	60.3937	1.78957
0.564302	0.000852864		0.585179	0.000816075															0.100237	0.00307106	0.0602276	0.00182702		54.3431	2.30581	57.0992	1.77807		59.7712	2.4142	60.3894	1.8281
0.564317	0.000852894		0.585177	0.000816086															0.100268	0.00306963	0.0602254	0.00182702		54.34	2.356	57.0956	1.75874		59.7697	2.47097	60.3853	1.80192
0.564306	0.000852771		0.585175	0.000816082															0.1003	0.00307106	0.060223	0.00182785		54.337	2.2212	57.0922	1.78816		59.7683	2.32545	60.3814	1.83851
0.564317	0.00085279		0.585204	0.000815823															0.100331	0.00307533	0.0602206	0.00182785		54.334	2.32269	57.089	1.7901		59.7669	2.43008	60.3777	1.83875
0.564316	0.000852777		0.585206	0.000815813															0.100361	0.00307533	0.0602181	0.00182619		54.3311	2.29518	57.086	1.77006		59.7656	2.39448	60.3742	1.81176
0.564313	0.000852956		0.585191	0.000816067															0.100392	0.00307391	0.0602155	0.00182452		54.3282	2.36886	57.0832	1.80095		59.7643	2.48488	60.3709	1.84881
0.564291	0.000853084		0.585224	0.000815799															0.100423	0.00307676	0.0602128	0.00182034		54.3253	2.27589	57.0806	1.77785		59.7631	2.36973	60.3678	1.82388
0.564298	0.000853113		0.58523	0.00081578															0.100454	0.00307818	0.0602101	0.00182118		54.3224	2.3415	57.0782	1.77115		59.7619	2.4479	60.3649	1.81705
0.564309	0.00085311		0.585244	0.00081574															0.100484	0.00307818	0.0602074	0.00182201		54.3196	2.35187	57.076	1.76485		59.7608	2.46313	60.3623	1.8097
0.564297	0.000853337		0.58524	0.000815687															0.100515	0.00307818	0.0602047	0.00182201		54.3168	2.23007	57.0739	1.77353		59.7597	2.33074	60.3598	1.81954
0.564307	0.000853335		0.585249	0.000815642															0.100545	0.00307818	0.060202	0.00182368		54.3139	2.30844	57.0721	1.81408		59.7586	2.411	60.3575	1.86228
0.564318	0.000853348		0.585255	0.000815639															0.100576	0.00307676	0.0601994	0.00182201		54.3111	2.37651	57.0704	1.75874		59.7575	2.48668	60.3555	1.80791
0.564305	0.000853654		0.585284	0.000815377															0.100606	0.0030796	0.0601967	0.00182118		54.3083	2.35806	57.0689	1.77721		59.7565	2.46543	60.3536	1.82684
0.5643	0.00085361		0.585242	0.000815878															0.100636	0.00308385	0.0601942	0.00182118		54.3055	2.32582	57.0676	1.73758		59.7555	2.42545	60.3519	1.78156
0.564302	0.000853624		0.585241	0.000815853															0.100667	0.00308385	0.0601917	0.00182118		54.3026	2.39479	57.0664	1.77699		59.7545	2.50015	60.3505	1.8266
0.564317	0.000853394		0.585245	0.000815818															0.100697	0.00308668	0.0601892	0.00182034		54.2998	2.3415	57.0654	1.77871		59.7535	2.44652	60.3492	1.82743
0.564346	0.000853474		0.585251	0.000815798															0.100727	0.00308668	0.0601869	0.00182118		54.2969	2.26558	57.0646	1.83639		59.7525	2.3735	60.3481	1.88674
0.564356	0.000853441		0.58526	0.0008158															0.100758	0.00308668	0.0601847	0.00182285		54.294	2.28877	57.0639	1.76048		59.7515	2.39102	60.3471	1.80616
0.564361	0.000853437		0.585265	0.00081577															0.100788	0.00308527	0.0601826	0.00182201		54.291	2.25203	57.0634	1.77266		59.7505	2.3499	60.3464	1.81686
0.564345	0.000853366		0.585271	0.000815751															0.100818	0.00308668	0.0601806	0.00182034		54.288	2.32269	57.063	1.79415		59.7495	2.42894	60.3458	1.84241
0.564352	0.000853349		0.585269	0.000815745															0.100849	0.00308668	0.0601788	0.00182034		54.285	2.3253	57.0627	1.74996		59.7485	2.43174	60.3453	1.79517
0.564335	0.000853354		0.585275	0.000815727															0.100879	0.00308244	0.0601771	0.00182034		54.2819	2.38872	57.0626	1.8001		59.7474	2.50214	60.345	1.84766
0.56434	0.000853351		0.585299	0.000815484															0.10091	0.00308244	0.0601755	0.00182118		54.2788	2.24108	57.0626	1.79096		59.7463	2.34041	60.3449	1.84008
0.564362	0.000853264		0.585291	0.0008156															0.100941	0.00308385	0.0601741	0.00182034		54.2755	2.3498	57.0627	1.7526		59.7451	2.4615	60.3449	1.79969
0.564369	0.000853248		0.585291	0.000815584															0.100971	0.00308385	0.0601729	0.00182034		54.2722	2.33316	57.0629	1.78559		59.744	2.44187	60.345	1.83009
0.564386	0.000853287		0.585306	0.000815492															0.101002	0.00308244	0.0601718	0.00182118		54.2689	2.28928	57.0632	1.78066		59.7427	2.40469	60.3452	1.82329
0.564407	0.000853263		0.58534	0.000815206															0.101034	0.00308385	0.0601709	0.00181783		54.2654	2.38315	57.0636	1.7526		59.7414	2.48583	60.3455	1.79592
0.564453	0.00085316		0.585336	0.00081519															0.101065	0.00308527	0.0601701	0.00181699		54.2619	2.32898	57.0641	1.78839		59.7401	2.43981	60.346	1.83717
0.564444	0.000853123		0.585344	0.000815128															0.101096	0.00308668	0.0601695	0.00181699		54.2583	2.43872	57.0646	1.78902		59.7387	2.54663	60.3465	1.83605
0.564468	0.000853218		0.585313	0.000815392															0.101128	0.00308527	0.0601691	0.00181699		54.2546	2.18126	57.0653	1.7813		59.7372	2.28243	60.3472	1.82987
0.564474	0.000853212		0.58531	0.000815356															0.10116	0.00308385	0.0601688	0.00181866		54.2508	2.31689	57.066	1.77483		59.7356	2.42706	60.3479	1.82248
0.564511	0.000852958		0.585326	0.000815012															0.101192	0.00308385	0.0601687	0.00182034		54.2469	2.32059	57.0667	1.80265		59.734	2.42646	60.3487	1.84941
0.564583	0.000852406		0.585331	0.000814995															0.101224	0.00308244	0.0601687	0.0018195		54.2429	2.31427	57.0675	1.75874		59.7323	2.42191	60.3495	1.80325
0.564588	0.000852401		0.585337	0.000814979															0.101257	0.00308102	0.0601688	0.00181866		54.2387	2.2807	57.0683	1.81363		59.7305	2.38884	60.3504	1.86492
0.5646	0.00085239		0.585305	0.000815435															0.10129	0.00308244	0.0601691	0.00182034		54.2345	2.32269	57.0691	1.77721		59.7287	2.43075	60.3514	1.82324
0.564597	0.000852342		0.585304	0.000815419															0.101323	0.00308527	0.0601695	0.00182034		54.2302	2.32479	57.07	1.81469		59.7267	2.43101	60.3524	1.86182
0.564597	0.000852308		0.585305	0.000815381															0.101357	0.00308244	0.06017	0.00182034		54.2258	2.35291	57.0709	1.75611		59.7247	2.46908	60.3534	1.806
0.564602	0.000852302		0.58533	0.000815121															0.101391	0.00308244	0.0601706	0.00182034		54.2212	2.30581	57.0718	1.78302		59.7226	2.41747	60.3544	1.83274
0.564635	0.000852177		0.585351	0.00081498															0.101425	0.0030796	0.0601713	0.00182201		54.2166	2.356	57.0727	1.74113		59.7204	2.46326	60.3555	1.78618
0.564651	0.000852209		0.585368	0.00081484															0.10146	0.00308102	0.060172	0.00182285		54.2118	2.38315	57.0736	1.77807		59.7181	2.49624	60.3565	1.82428
0.564623	0.000852507		0.585393	0.000814889															0.101495	0.00308385	0.0601729	0.00182452		54.2069	2.27373	57.0745	1.77612		59.7158	2.37947	60.3576	1.82059
0.564625	0.000852511		0.585384	0.000814943															0.10153	0.00308244	0.0601737	0.00182285		54.2019	2.31427	57.0754	1.77006		59.7133	2.42191	60.3586	1.81781
0.564677	0.00085205		0.585389	0.000814926															0.101566	0.00308244	0.0601746	0.00182285		54.1968	2.30581	57.0763	1.75961		59.7108	2.41969	60.3597	1.80976
0.564696	0.000852182		0.585392	0.000814904															0.101602	0.00308385	0.0601756	0.00182452		54.1916	2.28234	57.0772	1.78043		59.7082	2.38625	60.3607	1.8277
0.564702	0.000852175		0.58537	0.000814902															0.101639	0.00308102	0.0601765	0.00182452		54.1862	2.24985	57.078	1.79608		59.7055	2.35641	60.3617	1.84293
0.564689	0.000852339		0.585364	0.000814855															0.101675	0.00308385	0.0601774	0.00182452		54.1808	2.3211	57.0788	1.82368		59.7027	2.4182	60.3627	1.87132
0.564693	0.000852348		0.585369	0.000814839															0.101713	0.00308102	0.0601783	0.00182535		54.1752	2.32479	57.0796	1.75699		59.6999	2.43722	60.3636	1.80272
0.564714	0.000852214		0.58535	0.000815083															0.101751	0.00308668	0.0601791	0.00182535		54.1696	2.38263	57.0803	1.77893		59.697	2.48976	60.3645	1.82711
0.564689	0.00085238		0.585374	0.000815															0.101789	0.00308668	0.0601799	0.00182619		54.1639	2.42593	57.081	1.78066		59.694	2.52912	60.3653	1.82716
0.564725	0.000852484		0.585391	0.000814967															0.101828	0.00308527	0.0601805	0.00182619		54.158	2.27589	57.0816	1.79159		59.691	2.38186	60.3662	1.84016
0.56473	0.000852476		0.585402	0.000814951															0.101867	0.0030881	0.0601811	0.00182619		54.1521	2.37704	57.0822	1.7631		59.6879	2.48623	60.3669	1.81355
0.564734	0.000852449		0.585406	0.000814936															0.101906	0.0030881	0.0601816	0.00182702		54.1461	2.23448	57.0828	1.80688		59.6847	2.34554	60.3676	1.85507
0.564716	0.00085267		0.585418	0.000814928															0.101946	0.00309092	0.060182	0.00182869		54.14	2.29782	57.0833	1.7813		59.6815	2.40772	60.3683	1.82708
0.564681	0.000853118		0.585409	0.000814968															0.101986	0.00309233	0.0601822	0.00182952		54.1338	2.37243	57.0838	1.79755		59.6783	2.48388	60.3689	1.84301
0.564711	0.000853121		0.58543	0.000815076															0.102027	0.00309233	0.0601823	0.00182869		54.1276	2.25639	57.0843	1.77785		59.675	2.3666	60.3695	1.8253
0.564728	0.000852893		0.585435	0.000815062															0.102068	0.00309515	0.0601822	0.00182785		54.1213	2.28234	57.0847	1.79289		59.6717	2.38504	60.37	1.83988
0.564778	0.000852437		0.585444	0.000815057															0.10211	0.00309515	0.0601819	0.00182702		54.1149	2.39277	57.085	1.77006		59.6684	2.50549	60.3704	1.81808
0.564757	0.000852648		0.585427	0.00081509															0.102152	0.00309515	0.0601815	0.00182785		54.1085	2.21453	57.0853	1.77785		59.6651	2.32061	60.3708	1.82258
0.564738	0.000852511		0.585438	0.000815083															0.102194	0.00309656	0.0601808	0.00182702		54.1021	2.32689	57.0856	1.75983		59.6617	2.42986	60.3711	1.80847
0.564765	0.000852253		0.585444	0.000815045															0.102237	0.00309515	0.0601799	0.00182869		54.0956	2.26725	57.0858	1.78775		59.6584	2.37369	60.3714	1.83464
0.564794	0.000852011		0.585466	0.000814905															0.10228	0.00309515	0.0601788	0.00182785		54.089	2.30632	57.086	1.78645		59.655	2.41703	60.3717	1.83851
0.564793	0.000852032		0.58547	0.000814913															0.102323	0.00309515	0.0601775	0.00182785		54.0825	2.35393	57.0862	1.81866		59.6517	2.46257	60.3719	1.86896
0.564866	0.000851951		0.585458	0.000815126															0.102367	0.00309515	0.060176	0.00183035		54.076	2.26725	57.0863	1.79841		59.6484	2.37142	60.372	1.84481
0.564871	0.000851936		0.585462	0.000815114															0.102411	0.00309797	0.0601742	0.00182952		54.0694	2.30793	57.0864	1.77093		59.6451	2.41892	60.3721	1.81645
0.564912	0.000851331		0.585443	0.000815362															0.102456	0.00310218	0.0601722	0.00182952		54.0629	2.35652	57.0865	1.77202		59.6419	2.45733	60.3722	1.81311
0.564936	0.000851238		0.585464	0.000815472															0.1025	0.00310078	0.0601699	0.00182785		54.0563	2.38669	57.0866	1.76572		59.6387	2.50603	60.3722	1.81545
0.564942	0.000851221		0.585456	0.000815751															0.102545	0.00310078	0.0601674	0.00182785		54.0498	2.26005	57.0866	1.73936		59.6356	2.37368	60.3722	1.78928
0.565001	0.000850683		0.585447	0.000815757															0.10259	0.00310359	0.0601646	0.00182952		54.0434	2.37447	57.0867	1.79585		59.6325	2.47635	60.3722	1.84213
0.565009	0.000850679		0.585451	0.000815744															0.102636	0.00310359	0.0601616	0.00182869		54.037	2.39681	57.0867	1.80604		59.6295	2.5063	60.3722	1.85691
0.564972	0.00085083		0.58544	0.000815977															0.102681	0.00310499	0.0601583	0.00182952		54.0306	2.31638	57.0867	1.74555		59.6266	2.43066	60.3721	1.79393
0.564976	0.000850803		0.585444	0.000815936															0.102727	0.00310779	0.0601548	0.00183118		54.0243	2.37855	57.0867	1.81217		59.6238	2.49179	60.372	1.85732
0.564917	0.000851197		0.585448	0.000815923															0.102773	0.00311059	0.0601511	0.00183035		54.0181	2.09514	57.0868	1.7526		59.6212	2.19898	60.3719	1.80304
0.564903	0.000851396		0.585446	0.000815741															0.102819	0.00311198	0.0601471	0.00182952		54.012	2.33316	57.0868	1.76223		59.6186	2.44673	60.3718	1.80749
0.564888	0.000851593		0.585446	0.000815744															0.102865	0.00311478	0.0601429	0.00182952		54.006	2.36423	57.0868	1.80519		59.6161	2.47528	60.3718	1.85697
0.564879	0.000851775		0.585459	0.000815732															0.102912	0.00311617	0.0601384	0.00183035		54.0002	2.30157	57.0869	1.77785		59.6138	2.40726	60.3717	1.8263
0.564885	0.000851753		0.58547	0.000815721															0.102958	0.00311198	0.0601337	0.00182952		53.9944	2.30683	57.0869	1.78559		59.6117	2.42366	60.3716	1.83333
0.564896	0.000851742		0.585473	0.000815975															0.103005	0.00311059	0.0601289	0.00182702		53.9888	2.33525	57.087	1.75611		59.6097	2.45097	60.3716	1.80463
0.5649	0.000851736		0.585482	0.000815992															0.103051	0.00311478	0.0601238	0.00182702		53.9834	2.33316	57.0871	1.80434		59.6079	2.436	60.3715	1.85333
0.564886	0.000851947		0.585526	0.000815786															0.103098	0.00311617	0.0601185	0.00182619		53.9781	2.22342	57.0873	1.75172		59.6062	2.32252	60.3715	1.79735
0.564887	0.000851925		0.585556	0.000815727															0.103145	0.00311478	0.0601131	0.00182619		53.973	2.29944	57.0875	1.80604		59.6048	2.40488	60.3715	1.84629
0.564894	0.000851904		0.58559	0.000815453															0.103191	0.00311338	0.0601075	0.00182452		53.9681	2.28234	57.0877	1.76397		59.6035	2.38673	60.3716	1.81345
0.564895	0.000852045		0.585621	0.000815494															0.103238	0.00311059	0.0601017	0.00182452		53.9634	2.31849	57.0879	1.76855		59.6025	2.42677	60.3717	1.81637
0.564874	0.000852208		0.585619	0.000815628															0.103284	0.00310919	0.0600958	0.00182535		53.959	2.24985	57.0882	1.84441		59.6017	2.35899	60.3718	1.89016
0.564903	0.000851941		0.585637	0.000815586															0.103331	0.00311198	0.0600897	0.00182452		53.9547	2.36012	57.0886	1.73847		59.6011	2.47285	60.372	1.78451
0.564934	0.000852063		0.585641	0.000815576															0.103378	0.00311478	0.0600836	0.00182368		53.9508	2.41542	57.089	1.78645		59.6008	2.53333	60.3722	1.83383
0.564959	0.000852172		0.585588	0.000816099															0.103424	0.00311617	0.0600773	0.00182034		53.947	2.39074	57.0894	1.76919		59.6007	2.50753	60.3725	1.81318
0.564967	0.000852136		0.585609	0.000816226															0.10347	0.00311617	0.0600709	0.0018195		53.9436	2.18758	57.0899	1.78947		59.6009	2.29656	60.3729	1.83758
0.564974	0.000852116		0.585584	0.000816477															0.103517	0.00311895	0.0600645	0.00181783		53.9404	2.36476	57.0904	1.7607		59.6014	2.47413	60.3733	1.80968
0.565015	0.000851833		0.585584	0.000816626															0.103563	0.00311756	0.060058	0.00181783		53.9375	2.3253	57.091	1.76659		59.6021	2.44128	60.3737	1.80944
0.565002	0.000852025		0.585588	0.000816616															0.103609	0.00311895	0.0600515	0.00181363		53.935	2.33734	57.0916	1.7813		59.6032	2.45177	60.3742	1.83231
0.565009	0.000852005		0.585605	0.00081654															0.103654	0.00311895	0.0600449	0.00181531		53.9327	2.29091	57.0923	1.75348		59.6045	2.40528	60.3748	1.80028
0.565039	0.000851754		0.585609	0.000816531															0.1037	0.00311756	0.0600383	0.00181531		53.9308	2.23668	57.0931	1.79926		59.6062	2.34362	60.3755	1.84908
0.565032	0.000851849		0.58561	0.00081652															0.103746	0.00312035	0.0600317	0.00181783		53.9292	2.34202	57.0939	1.82558		59.6081	2.45689	60.3762	1.87371
0.56505	0.000851621		0.585631	0.000816395															0.103791	0.00312035	0.0600252	0.0018195		53.9279	2.319	57.0948	1.78731		59.6104	2.42386	60.377	1.83621
0.565074	0.000851549		0.585603	0.000816512															0.103836	0.00312035	0.0600186	0.0018195		53.927	2.29355	57.0957	1.79585		59.6131	2.40376	60.3779	1.84499
0.565078	0.000851542		0.585592	0.00081675															0.103881	0.00312174	0.0600121	0.00182201		53.9265	2.28877	57.0967	1.6786		59.616	2.39655	60.3788	1.72366
0.565076	0.000851683		0.585592	0.000816733															0.103926	0.00312174	0.0600056	0.00182368		53.9263	2.27589	57.0978	1.77699		59.6193	2.38299	60.3798	1.82498
0.565085	0.000851699		0.585596	0.000816723															0.10397	0.00312174	0.0599992	0.00182368		53.9265	2.30369	57.0989	1.78216		59.6229	2.42339	60.3809	1.83118
0.565095	0.000851645		0.585605	0.000816719															0.104015	0.0031259	0.0599928	0.00182368		53.927	2.23227	57.1001	1.77699		59.6269	2.33277	60.3821	1.82143
0.565117	0.000851554		0.585627	0.00081666															0.104059	0.0031259	0.0599866	0.00182285		53.9279	2.356	57.1013	1.76941		59.6312	2.47851	60.3833	1.81358
0.565117	0.000851555		0.585641	0.000816641															0.104103	0.00312729	0.0599804	0.00182201		53.9292	2.37651	57.1026	1.795		59.6359	2.48726	60.3846	1.83901
0.565148	0.000851304		0.585625	0.000816886															0.104147	0.00312729	0.0599743	0.00182034		53.9309	2.32269	57.1039	1.77006		59.6409	2.435	60.386	1.81676
0.565139	0.000851516		0.58563	0.000816876															0.10419	0.00312867	0.0599684	0.00181866		53.9329	2.31638	57.1053	1.80265		59.6462	2.43513	60.3874	1.84843
0.565124	0.000851708		0.585641	0.000816859															0.104234	0.00312867	0.0599625	0.0018195		53.9353	2.34202	57.1067	1.81447		59.6519	2.45769	60.3889	1.86065
0.565159	0.000851826		0.585619	0.000817096															0.104277	0.00312867	0.0599568	0.00181866		53.938	2.24985	57.1082	1.82975		59.6579	2.36768	60.3905	1.88061
0.565154	0.000851808		0.585579	0.000817597															0.10432	0.00313144	0.0599513	0.00181866		53.9411	2.36218	57.1097	1.74467		59.6642	2.48121	60.3921	1.79325
0.565153	0.000851874		0.5856	0.000817705															0.104363	0.00313282	0.0599458	0.00181783		53.9446	2.31216	57.1113	1.77612		59.6709	2.42889	60.3939	1.8255
0.565175	0.000851633		0.585599	0.000817698															0.104405	0.00313282	0.0599406	0.00181866		53.9484	2.24766	57.113	1.76659		59.6779	2.35889	60.3956	1.80949
0.56519	0.000851601		0.585603	0.000817683															0.104447	0.0031342	0.0599355	0.00181615		53.9526	2.35187	57.1147	1.80773		59.6852	2.475	60.3975	1.85697
0.565199	0.000851518		0.585612	0.000817669															0.10449	0.0031342	0.0599305	0.00181531		53.957	2.28019	57.1164	1.76768		59.6928	2.39773	60.3994	1.81579
0.565213	0.000851498		0.585616	0.000817656															0.104532	0.00313282	0.0599257	0.00181699		53.9618	2.26941	57.1182	1.78496		59.7006	2.38403	60.4013	1.83011
0.565201	0.000851716		0.58562	0.000817643															0.104573	0.00313282	0.0599211	0.00181699		53.9669	2.26508	57.12	1.79415		59.7088	2.38176	60.4033	1.84307
0.565215	0.000851726		0.585609	0.000817661															0.104615	0.0031342	0.0599167	0.00181783		53.9723	2.33316	57.1218	1.79266		59.7172	2.44887	60.4053	1.83986
0.565222	0.000851704		0.585605	0.000817629															0.104656	0.0031342	0.0599124	0.00181699		53.9779	2.31849	57.1237	1.76485		59.7258	2.43124	60.4074	1.81118
0.56523	0.000851682		0.585619	0.000817654															0.104698	0.00313558	0.0599083	0.00181699		53.9838	2.33734	57.1256	1.75808		59.7347	2.45119	60.4096	1.80243
0.565222	0.000851903		0.585603	0.000817712															0.104739	0.00313696	0.0599044	0.00181615		53.9899	2.23448	57.1276	1.7798		59.7437	2.34078	60.4118	1.82741
0.565228	0.000851897		0.585616	0.000817675															0.10478	0.00313696	0.0599007	0.00181783		53.9963	2.1921	57.1295	1.79266		59.753	2.29131	60.414	1.83458
0.565209	0.000851971		0.585626	0.000817659															0.104821	0.00313696	0.0598972	0.00181783		54.0028	2.31951	57.1315	1.74996		59.7624	2.43492	60.4163	1.79863
0.565224	0.000851959		0.58563	0.000817666															0.104861	0.00313696	0.0598939	0.00181866		54.0095	2.42286	57.1336	1.82952		59.772	2.537	60.4186	1.87609
0.565208	0.000852167		0.585647	0.000817588															0.104902	0.00313696	0.0598907	0.00181866		54.0164	2.24766	57.1356	1.75523		59.7817	2.35928	60.4209	1.80139
0.56522	0.000852135		0.585674	0.00081732															0.104942	0.00313696	0.0598878	0.00181866		54.0233	2.28019	57.1377	1.76855		59.7915	2.39122	60.4232	1.81511
0.565222	0.000852031		0.585654	0.000817571															0.104983	0.00313972	0.0598851	0.0018195		54.0304	2.35187	57.1397	1.80987		59.8014	2.45816	60.4256	1.86115
0.565234	0.000852		0.585632	0.000817839															0.105023	0.00313972	0.0598825	0.00182034		54.0376	2.25639	57.1418	1.77461		59.8113	2.36872	60.428	1.82324
0.565226	0.000851969		0.585629	0.000818211															0.105063	0.00313834	0.0598802	0.0018195		54.0448	2.35187	57.1439	1.8001		59.8213	2.47324	60.4304	1.84935
0.565225	0.000851843		0.585635	0.000818222															0.105103	0.00313834	0.059878	0.00181783		54.052	2.31638	57.1461	1.76963		59.8312	2.42942	60.4328	1.81619
0.565237	0.000851783		0.58568	0.00081784															0.105143	0.00313696	0.0598761	0.00181866		54.0592	2.28713	57.1482	1.76397		59.8412	2.39634	60.4352	1.81039
0.565245	0.000851762		0.585683	0.00081783															0.105182	0.00313834	0.0598744	0.00181866		54.0664	2.31849	57.1503	1.78473		59.8511	2.42276	60.4376	1.83351
0.565252	0.000851742		0.585687	0.000817821															0.105222	0.00313558	0.0598729	0.00181866		54.0736	2.24766	57.1524	1.77028		59.8609	2.36375	60.4401	1.81868
0.565236	0.000851951		0.585687	0.000817799															0.105261	0.0031342	0.0598716	0.00182034		54.0807	2.34773	57.1545	1.78582		59.8706	2.46198	60.4425	1.83298
0.56525	0.000851707		0.585691	0.000817791															0.105301	0.00313282	0.0598705	0.00182034		54.0876	2.33316	57.1566	1.78518		59.8802	2.44873	60.4449	1.82792
0.565273	0.000851465		0.585685	0.000817661															0.10534	0.0031342	0.0598697	0.0018195		54.0944	2.36938	57.1587	1.75874		59.8896	2.48702	60.4473	1.80685
0.565286	0.000851481		0.585667	0.00081786															0.105379	0.00313558	0.059869	0.00182118		54.1011	2.38466	57.1607	1.75545		59.8989	2.49237	60.4496	1.80179
0.565296	0.000851443		0.585651	0.000817717															0.105418	0.0031342	0.0598686	0.00182368		54.1076	2.37038	57.1628	1.82118		59.9079	2.49009	60.452	1.86955
0.565275	0.000851658		0.585655	0.000817709															0.105457	0.00313696	0.0598685	0.00182452		54.1138	2.29091	57.1648	1.79244		59.9167	2.40025	60.4543	1.84093
0.565304	0.0008514		0.585665	0.000817815															0.105496	0.00313972	0.0598685	0.00182452		54.1198	2.29305	57.1667	1.78816		59.9253	2.40501	60.4566	1.83565
0.565321	0.000851514		0.585652	0.000817687															0.105535	0.00313834	0.0598689	0.00182368		54.1256	2.27589	57.1687	1.78152		59.9335	2.38682	60.4588	1.83054
0.565327	0.000851505		0.585656	0.000817698															0.105573	0.00313972	0.0598694	0.00182285		54.1311	2.40486	57.1706	1.80604		59.9414	2.51621	60.461	1.85479
0.565335	0.000851465		0.585673	0.000817684															0.105612	0.00314109	0.0598703	0.00182201		54.1363	2.30369	57.1724	1.75611		59.949	2.40963	60.4632	1.80611
0.565337	0.000851441		0.585676	0.000817679															0.10565	0.00313972	0.0598714	0.00182285		54.1411	2.25471	57.1742	1.77006		59.9563	2.36702	60.4653	1.81959
0.565322	0.00085163		0.585671	0.000817693															0.105688	0.00313972	0.0598728	0.00182285		54.1456	2.32269	57.176	1.81026		59.9631	2.43619	60.4673	1.85827
0.565331	0.000851586		0.58568	0.000817696															0.105726	0.00314247	0.0598745	0.00182201		54.1497	2.26941	57.1777	1.76572		59.9696	2.38268	60.4693	1.81418
0.565315	0.000851791		0.585709	0.000817449															0.105764	0.00314659	0.0598764	0.00182201		54.1534	2.38112	57.1793	1.82118		59.9756	2.49622	60.4713	1.86944
0.565323	0.000851765		0.585709	0.000817458															0.105801	0.00314659	0.0598787	0.00182201		54.1568	2.30207	57.1809	1.7631		59.9812	2.4197	60.4731	1.80791
0.565302	0.000851969		0.585729	0.000817349															0.105839	0.00314933	0.0598813	0.00182118		54.1597	2.35393	57.1823	1.7631		59.9863	2.46781	60.4749	1.80786
0.565304	0.000851942		0.585727	0.000817341															0.105876	0.00314659	0.0598842	0.00181866		54.1622	2.32059	57.1837	1.7526		59.991	2.43022	60.4766	1.8032
0.565331	0.000851758		0.585738	0.000816956															0.105913	0.00314659	0.0598875	0.0018195		54.1642	2.40741	57.1851	1.75808		59.9951	2.52598	60.4783	1.80529
0.56534	0.000851714		0.585722	0.000817101															0.105949	0.00314659	0.0598911	0.0018195		54.1658	2.31849	57.1863	1.77006		59.9988	2.43022	60.4798	1.8167
0.565366	0.000851811		0.58572	0.000817094															0.105986	0.00314796	0.0598951	0.00181866		54.1669	2.29142	57.1875	1.76223		60.0019	2.41313	60.4813	1.81218
0.565374	0.000851778		0.585714	0.000817032															0.106022	0.00314933	0.0598995	0.00181866		54.1675	2.29091	57.1885	1.77699		60.0045	2.40369	60.4827	1.82466
0.565414	0.00085121		0.585708	0.000817012															0.106058	0.00314933	0.0599042	0.00181783		54.1677	2.34565	57.1895	1.81026		60.0066	2.46128	60.4839	1.85794
0.565405	0.000851416		0.585713	0.000816993															0.106093	0.00314933	0.0599093	0.00181699		54.1674	2.30157	57.1903	1.80795		60.0081	2.4149	60.4851	1.85379
0.56545	0.000851134		0.585731	0.000816895															0.106128	0.0031507	0.0599149	0.00181699		54.1666	2.36064	57.1911	1.81217		60.0091	2.47291	60.4862	1.859
0.565461	0.000851086		0.585729	0.000816884															0.106163	0.00315344	0.0599209	0.00181615		54.1652	2.32689	57.1917	1.78816		60.0095	2.43532	60.4872	1.83511
0.56547	0.000851052		0.585733	0.000816882															0.106197	0.00315344	0.0599273	0.00181699		54.1635	2.31689	57.1922	1.77526		60.0094	2.43149	60.4881	1.82456
0.565478	0.00085095		0.585712	0.000817117															0.106231	0.00315617	0.0599341	0.00181699		54.1612	2.36012	57.1927	1.79437		60.0087	2.47933	60.4889	1.83981
0.565506	0.000850674		0.58571	0.00081751															0.106265	0.0031589	0.0599415	0.00181531		54.1584	2.31638	57.193	1.7607		60.0074	2.42253	60.4896	1.80772
0.565514	0.000850641		0.585713	0.000817527															0.106298	0.00316026	0.0599493	0.00181615		54.1552	2.36012	57.1931	1.79073		60.0056	2.47107	60.4901	1.83775
0.565539	0.000850709		0.585717	0.000817526															0.106331	0.00316026	0.0599576	0.00181615		54.1514	2.32269	57.1932	1.82702		60.0033	2.44041	60.4906	1.87592
0.56558	0.000850414		0.585732	0.000817476															0.106363	0.00316026	0.0599663	0.00181783		54.1472	2.26558	57.1932	1.75611		60.0004	2.38497	60.491	1.80044
0.565565	0.000850613		0.585791	0.000816945															0.106394	0.00316299	0.0599756	0.00181699		54.1426	2.27804	57.193	1.76136		59.997	2.38692	60.4912	1.80939
0.565584	0.000850664		0.585803	0.000816925															0.106426	0.00316026	0.0599854	0.00181615		54.1375	2.28877	57.1927	1.77526		59.993	2.40474	60.4914	1.82184
0.565592	0.000850625		0.585812	0.000816921															0.106456	0.00316162	0.0599957	0.00181531		54.1319	2.39585	57.1923	1.78731		59.9885	2.51966	60.4915	1.83682
0.565553	0.000851046		0.585835	0.000816744															0.106486	0.00316299	0.0600066	0.00181866		54.1259	2.29518	57.1918	1.78473		59.9835	2.41175	60.4914	1.83175
0.565555	0.000850921		0.585838	0.000816746															0.106516	0.00316435	0.060018	0.00182034		54.1195	2.33942	57.1911	1.75633		59.978	2.4562	60.4913	1.80084
0.565587	0.00085068		0.585845	0.000816718															0.106545	0.00316299	0.0600299	0.00182034		54.1127	2.36064	57.1904	1.78645		59.972	2.4763	60.4911	1.83626
0.565595	0.00085064		0.58583	0.000816582															0.106573	0.0031589	0.0600424	0.00182118		54.1055	2.28234	57.1895	1.80542		59.9655	2.39333	60.4907	1.85406
0.565636	0.000850373		0.585851	0.000816322															0.106601	0.00315617	0.0600554	0.00182118		54.0979	2.32059	57.1885	1.76919		59.9586	2.44221	60.4903	1.81413
0.565667	0.000850104		0.585804	0.000816876															0.106628	0.00315754	0.060069	0.00181866		54.09	2.26341	57.1874	1.79585		59.9512	2.37559	60.4898	1.84406
0.565695	0.000850219		0.585805	0.000816892															0.106654	0.0031589	0.0600832	0.00181866		54.0817	2.34565	57.1862	1.78216		59.9434	2.4644	60.4892	1.82644
0.565704	0.000850181		0.585809	0.000816894															0.10668	0.00315754	0.0600979	0.00181699		54.0731	2.30793	57.1849	1.77439		59.9351	2.42462	60.4886	1.81922
0.565767	0.000849696		0.585834	0.000816622															0.106705	0.00316162	0.0601132	0.00181447		54.0642	2.31638	57.1835	1.82725		59.9265	2.4339	60.4878	1.87521
0.565767	0.000849672		0.585848	0.000816614															0.10673	0.00316435	0.0601291	0.00181615		54.0549	2.37243	57.1821	1.77353		59.9175	2.48447	60.487	1.81917
0.565752	0.000849865		0.585865	0.000816723															0.106753	0.0031657	0.0601455	0.00181363		54.0454	2.32898	57.1805	1.7967		59.9081	2.44535	60.4861	1.84548
0.565732	0.000849801		0.585838	0.000816981															0.106777	0.00316162	0.0601625	0.00181363		54.0357	2.17167	57.1788	1.78731		59.8984	2.2912	60.4852	1.83407
0.565699	0.000849865		0.585834	0.000816861															0.106799	0.00316435	0.06018	0.00181699		54.0257	2.32059	57.1771	1.78816		59.8883	2.44081	60.4842	1.83252
0.565704	0.000849834		0.585808	0.000817119															0.106821	0.00316435	0.060198	0.00181699		54.0154	2.38059	57.1753	1.78368		59.878	2.50379	60.4832	1.83148
0.565758	0.000849348		0.585818	0.000817105															0.106842	0.00316706	0.0602166	0.0018195		54.005	2.26508	57.1735	1.80773		59.8673	2.38276	60.4821	1.85545
0.565733	0.000849179		0.585882	0.000816724															0.106863	0.00316978	0.0602357	0.0018195		53.9944	2.32059	57.1715	1.73758		59.8564	2.43027	60.481	1.78419
0.565742	0.000849361		0.585867	0.000816864															0.106883	0.00316978	0.0602553	0.00181866		53.9836	2.33942	57.1696	1.74333		59.8453	2.45455	60.4798	1.78918
0.565747	0.000849311		0.585881	0.000816628															0.106902	0.00316842	0.0602754	0.00181866		53.9726	2.31216	57.1676	1.78731		59.8339	2.42791	60.4786	1.83615
0.565775	0.000849198		0.585893	0.000816405															0.106921	0.00316842	0.0602959	0.0018195		53.9615	2.40687	57.1655	1.77093		59.8223	2.52333	60.4774	1.82027
0.565792	0.000849168		0.585903	0.000816096															0.106939	0.00316842	0.060317	0.00182285		53.9503	2.29995	57.1634	1.79329		59.8105	2.41512	60.4762	1.83818
0.565801	0.000849128		0.585887	0.000816356															0.106956	0.00316978	0.0603384	0.00182285		53.939	2.29518	57.1613	1.7679		59.7986	2.40116	60.475	1.81651
0.565809	0.000849086		0.585898	0.000816352															0.106973	0.00316978	0.0603603	0.00182285		53.9276	2.25203	57.1591	1.78645		59.7864	2.367	60.4738	1.83378
0.565803	0.000849296		0.585904	0.000816389															0.106989	0.00317113	0.0603826	0.00182285		53.9161	2.38872	57.157	1.78388		59.7742	2.513	60.4725	1.82936
0.565807	0.000849263		0.585943	0.000816095															0.107005	0.00316978	0.0604053	0.00182368		53.9046	2.36012	57.1548	1.83616		59.7618	2.48069	60.4713	1.8841
0.565794	0.000849162		0.585936	0.000816368															0.10702	0.00317113	0.0604283	0.00182452		53.893	2.30369	57.1526	1.80288		59.7493	2.42149	60.4701	1.85167
0.565802	0.000849121		0.585939	0.000816372															0.107034	0.00317113	0.0604516	0.00182368		53.8813	2.25253	57.1505	1.79073		59.7368	2.36081	60.4689	1.84175
0.565795	0.000849105		0.585959	0.000816104															0.107049	0.00317249	0.0604753	0.00182368		53.8697	2.23276	57.1483	1.77028		59.7241	2.33772	60.4677	1.82078
0.565781	0.000849314		0.586012	0.000815581															0.107062	0.00317113	0.0604992	0.00182368		53.858	2.28449	57.1461	1.78216		59.7114	2.39903	60.4665	1.83207
0.565826	0.000849088		0.586023	0.000815558															0.107075	0.00317249	0.0605233	0.00182702		53.8464	2.25471	57.144	1.77526		59.6987	2.36325	60.4653	1.81897
0.56586	0.000848804		0.586029	0.00081554															0.107088	0.00316978	0.0605477	0.00182785		53.8347	2.35187	57.1419	1.8001		59.686	2.47636	60.4642	1.85077
0.565876	0.000848677		0.586041	0.000815575															0.107101	0.00316978	0.0605722	0.00182952		53.8231	2.29944	57.1398	1.75786		59.6732	2.41241	60.4631	1.80749
0.565889	0.000848653		0.586055	0.000815536															0.107113	0.00316842	0.0605969	0.00183118		53.8115	2.33785	57.1377	1.77957		59.6604	2.45722	60.462	1.82458
0.565849	0.000849224		0.58606	0.000815545															0.107124	0.00316842	0.0606217	0.00182952		53.7999	2.32898	57.1357	1.74467		59.6476	2.44121	60.461	1.79302
0.565857	0.000849185		0.586063	0.000815556															0.107136	0.00316978	0.0606466	0.00183035		53.7884	2.25421	57.1336	1.80964		59.6349	2.3601	60.46	1.85727
0.56589	0.000848937		0.58606	0.00081555															0.107147	0.00316978	0.0606715	0.00183035		53.777	2.24547	57.1316	1.74555		59.6222	2.35548	60.459	1.79399
0.565883	0.000848829		0.586094	0.000814898															0.107158	0.00316978	0.0606964	0.00182952		53.7656	2.34669	57.1297	1.75523		59.6095	2.46453	60.4581	1.80208
0.565882	0.000848787		0.586084	0.000814874															0.107169	0.00316978	0.0607212	0.00183035		53.7543	2.29091	57.1278	1.71158		59.5969	2.40342	60.4572	1.75719
0.565898	0.000848715		0.586089	0.000814856															0.107179	0.00316978	0.060746	0.00183035		53.7431	2.34565	57.1259	1.73046		59.5844	2.46112	60.4563	1.77663
0.565942	0.000848391		0.586098	0.000814828															0.10719	0.00316435	0.0607707	0.00183035		53.7319	2.34617	57.1241	1.77266		59.5719	2.46556	60.4555	1.81918
0.565971	0.000848101		0.586104	0.000814882															0.1072	0.00316162	0.0607953	0.00183118		53.7208	2.29305	57.1223	1.85262		59.5596	2.40937	60.4547	1.90489
0.566019	0.000847857		0.586128	0.000814625															0.10721	0.00316026	0.0608197	0.00183201		53.7099	2.32689	57.1205	1.76941		59.5473	2.44261	60.454	1.81775
0.566027	0.000847818		0.586123	0.000814641															0.10722	0.00316162	0.0608438	0.00183616		53.699	2.24547	57.1188	1.81973		59.5351	2.3547	60.4533	1.8689
0.56601	0.000848027		0.586127	0.000814657															0.107231	0.0031589	0.0608677	0.00183616		53.6882	2.33316	57.1171	1.77721		59.523	2.45566	60.4526	1.82869
0.566031	0.000847913		0.586129	0.000814642															0.107241	0.0031589	0.0608913	0.00183698		53.6776	2.33734	57.1155	1.77893		59.511	2.44908	60.4519	1.82608
0.566036	0.000847846		0.586167	0.000814387															0.107251	0.0031589	0.0609146	0.00183698		53.667	2.36833	57.1139	1.7358		59.4992	2.48608	60.4513	1.78438
0.566056	0.000847836		0.586169	0.000814406															0.107262	0.00315754	0.0609375	0.00183616		53.6566	2.27589	57.1123	1.79841		59.4875	2.39093	60.4507	1.84694
0.566041	0.000848031		0.586193	0.000814417															0.107273	0.00315754	0.06096	0.00183698		53.6462	2.26124	57.1107	1.80118		59.4759	2.38243	60.4501	1.84899
0.566075	0.000847777		0.58621	0.000814169															0.107283	0.00315617	0.0609821	0.00183698		53.636	2.29731	57.1092	1.8339		59.4645	2.41332	60.4496	1.88353
0.5661	0.000847499		0.586214	0.000814173															0.107294	0.00315754	0.0610037	0.00183781		53.6259	2.34565	57.1078	1.76223		59.4532	2.45772	60.449	1.81161
0.566108	0.000847462		0.586217	0.000814169															0.107306	0.0031589	0.0610249	0.00183864		53.616	2.30793	57.1063	1.717		59.4421	2.40911	60.4485	1.76236
0.566082	0.000847618		0.586222	0.000814207															0.107317	0.00315754	0.0610455	0.00184194		53.6061	2.30632	57.1049	1.84793		59.4311	2.42522	60.448	1.8966
0.566077	0.000847562		0.586253	0.000814143															0.107329	0.00316026	0.0610655	0.00184194		53.5964	2.31849	57.1035	1.81447		59.4203	2.42933	60.4475	1.86385
0.566088	0.000847499		0.586233	0.000814378															0.107341	0.00316162	0.0610849	0.00184194		53.5869	2.27373	57.1021	1.73424		59.4097	2.38451	60.4471	1.78219
0.566097	0.000847461		0.586238	0.000814069															0.107354	0.0031589	0.0611038	0.00184111		53.5774	2.26558	57.1008	1.76136		59.3993	2.378	60.4466	1.81272
0.566122	0.000847285		0.586243	0.000814092															0.107367	0.00316026	0.061122	0.00184276		53.5682	2.31638	57.0994	1.75611		59.389	2.42933	60.4462	1.80383
0.566142	0.000847115		0.586241	0.000814114															0.10738	0.0031589	0.0611395	0.00184688		53.559	2.28449	57.0981	1.79841		59.379	2.40911	60.4457	1.84326
0.566142	0.000847076		0.586246	0.000814107															0.107394	0.00316026	0.0611563	0.0018477		53.55	2.29091	57.0968	1.80942		59.3691	2.40474	60.4453	1.85729
0.566161	0.00084716		0.586249	0.000814116															0.107408	0.00316162	0.0611725	0.00184852		53.5412	2.356	57.0955	1.79073		59.3594	2.4712	60.4448	1.83897
0.566212	0.000846667		0.586289	0.0008138															0.107423	0.00316162	0.0611879	0.00184852		53.5325	2.28449	57.0943	1.79522		59.35	2.40037	60.4444	1.84186
0.566228	0.00084671		0.586313	0.000813567															0.107438	0.00316299	0.0612026	0.0018477		53.5239	2.25956	57.093	1.76919		59.3408	2.36522	60.444	1.81673
0.566235	0.000846679		0.586332	0.000813837															0.107454	0.00316435	0.0612166	0.00184688		53.5155	2.28663	57.0918	1.78496		59.3318	2.40514	60.4435	1.8347
0.566273	0.000846404		0.586335	0.000813834															0.10747	0.0031657	0.0612298	0.00184606		53.5073	2.39479	57.0906	1.77439		59.323	2.52094	60.4431	1.8202
0.566258	0.000846624		0.586352	0.000813924															0.107487	0.00316978	0.0612422	0.0018477		53.4993	2.30844	57.0894	1.7967		59.3145	2.41749	60.4427	1.84682
0.566299	0.000846341		0.586335	0.00081381															0.107504	0.00317113	0.0612538	0.00184852		53.4914	2.29305	57.0882	1.81866		59.3062	2.41254	60.4423	1.86601
0.566307	0.000846321		0.58633	0.000813804															0.107522	0.00317249	0.0612647	0.0018477		53.4837	2.37243	57.087	1.78152		59.2981	2.48312	60.4419	1.83299
0.566323	0.00084628		0.586327	0.000813793															0.107541	0.00317113	0.0612747	0.00184852		53.4762	2.20559	57.0859	1.7526		59.2903	2.31114	60.4415	1.80059
0.566332	0.000846243		0.58633	0.000813805															0.10756	0.00317113	0.061284	0.00185016		53.4689	2.32689	57.0847	1.75699		59.2828	2.43262	60.4411	1.8025
0.56635	0.000846194		0.586328	0.000813817															0.10758	0.00316706	0.0612925	0.00185098		53.4617	2.28663	57.0836	1.78582		59.2756	2.40315	60.4407	1.83408
0.566349	0.000846375		0.586339	0.000813818															0.1076	0.00316706	0.0613003	0.00185098		53.4548	2.29355	57.0825	1.77375		59.2686	2.41274	60.4403	1.8261
0.566352	0.000846337		0.586381	0.000813529															0.107621	0.00316978	0.0613072	0.0018518		53.448	2.37447	57.0815	1.7631		59.2619	2.49362	60.4399	1.80982
0.566376	0.000846108		0.5864	0.000813571															0.107643	0.00317113	0.0613134	0.00185343		53.4415	2.26941	57.0804	1.81447		59.2555	2.3877	60.4396	1.86288
0.566385	0.00084607		0.586408	0.00081358															0.107665	0.00316978	0.0613189	0.0018518		53.4351	2.36218	57.0794	1.74643		59.2494	2.48069	60.4392	1.79172
0.566412	0.000846113		0.586412	0.000813596															0.107688	0.00316842	0.0613236	0.00185016		53.429	2.28234	57.0784	1.81783		59.2436	2.39877	60.4389	1.86871
0.566419	0.000846325		0.5864	0.000813446															0.107712	0.00317113	0.0613275	0.0018518		53.4231	2.31004	57.0775	1.78645		59.2381	2.41926	60.4386	1.83478
0.566429	0.00084627		0.586413	0.000813457															0.107736	0.00317113	0.0613308	0.00185262		53.4174	2.27639	57.0766	1.76223		59.2329	2.38374	60.4384	1.81077
0.566453	0.000846307		0.586412	0.000813445															0.10776	0.00317113	0.0613333	0.0018518		53.412	2.27373	57.0758	1.7526		59.2281	2.38543	60.4381	1.80261
0.566455	0.000846263		0.586418	0.000813493															0.107786	0.00317113	0.0613352	0.00185098		53.4067	2.21676	57.0749	1.7901		59.2236	2.32059	60.4379	1.8332
0.566446	0.000846177		0.586428	0.000813566															0.107812	0.00316842	0.0613365	0.00185016		53.4018	2.29305	57.0742	1.75874		59.2194	2.40779	60.4378	1.80521
0.566434	0.000846001		0.586431	0.000813578															0.107838	0.00316706	0.0613371	0.00184934		53.397	2.32479	57.0735	1.78559		59.2155	2.44328	60.4376	1.83638
0.566443	0.000845606		0.586441	0.000813289															0.107865	0.00316299	0.061337	0.00184852		53.3925	2.24766	57.0728	1.76659		59.212	2.36635	60.4376	1.8141
0.56644	0.000845914		0.586452	0.000813278															0.107893	0.00316299	0.0613364	0.00184688		53.3882	2.34565	57.0722	1.8018		59.2088	2.46044	60.4375	1.85114
0.566449	0.000845875		0.586418	0.000813422															0.107921	0.00316299	0.0613353	0.00184523		53.3842	2.31849	57.0717	1.82498		59.206	2.42738	60.4376	1.87749
0.566455	0.00084585		0.58642	0.00081342															0.10795	0.00316026	0.0613336	0.00184523		53.3804	2.32898	57.0713	1.75523		59.2036	2.45141	60.4376	1.80579
0.56645	0.000846015		0.586423	0.000813451															0.10798	0.00316026	0.0613314	0.00184359		53.3769	2.28499	57.0709	1.74024		59.2014	2.39631	60.4378	1.78572
0.566429	0.00084621		0.586429	0.000813126															0.10801	0.0031589	0.0613287	0.00184276		53.3737	2.28234	57.0706	1.80964		59.1997	2.38879	60.438	1.86069
0.566411	0.000846474		0.586425	0.00081316															0.10804	0.00316435	0.0613256	0.00184359		53.3707	2.30844	57.0703	1.80203		59.1983	2.4192	60.4382	1.85117
0.56642	0.000846435		0.586434	0.000813173															0.108071	0.00316842	0.061322	0.00184276		53.3679	2.26508	57.0702	1.77115		59.1973	2.37604	60.4385	1.81665
0.566418	0.000846677		0.586437	0.000813189															0.108103	0.00316978	0.0613181	0.00183946		53.3655	2.25421	57.0701	1.77439		59.1966	2.367	60.4389	1.82333
0.566404	0.000846869		0.586468	0.000812937															0.108135	0.00317249	0.0613138	0.00183781		53.3632	2.33525	57.0701	1.72867		59.1963	2.45482	60.4394	1.77341
0.566411	0.000846859		0.586467	0.000812946															0.108167	0.00317519	0.0613091	0.00183946		53.3613	2.24596	57.0702	1.82201		59.1963	2.35889	60.4399	1.87317
0.566422	0.000846803		0.586461	0.000812998															0.1082	0.00317654	0.0613042	0.00183946		53.3596	2.26941	57.0704	1.78645		59.1968	2.37454	60.4405	1.8375
0.566421	0.000846801		0.586469	0.000813043															0.108233	0.00317924	0.0612989	0.00183864		53.3582	2.29518	57.0707	1.82535		59.1975	2.40659	60.4412	1.87569
0.566496	0.0008464		0.586504	0.000812902															0.108267	0.00317924	0.0612935	0.00183698		53.3571	2.29731	57.0711	1.72509		59.1987	2.42006	60.4419	1.77336
0.566506	0.000846355		0.586501	0.000812897															0.108301	0.00318059	0.0612878	0.00183533		53.3562	2.32059	57.0715	1.75874		59.2002	2.43134	60.4428	1.80606
0.566488	0.000846555		0.586507	0.00081293															0.108336	0.00318059	0.0612819	0.00183284		53.3555	2.30793	57.0721	1.77439		59.2021	2.42242	60.4437	1.82468
0.566497	0.000846535		0.586533	0.000812703															0.108371	0.00318194	0.0612758	0.00183284		53.3552	2.32689	57.0728	1.74378		59.2043	2.43812	60.4446	1.79051
0.566507	0.000846493		0.586536	0.000812722															0.108406	0.00318329	0.0612696	0.00183201		53.3551	2.33159	57.0735	1.78731		59.2068	2.44991	60.4457	1.83525
0.566541	0.000846233		0.586537	0.000812728															0.108442	0.00318329	0.0612632	0.00183201		53.3552	2.36423	57.0744	1.77093		59.2097	2.48637	60.4468	1.82018
0.566523	0.00084639		0.586528	0.000812705															0.108478	0.00318194	0.0612568	0.00183284		53.3557	2.24985	57.0753	1.76572		59.213	2.36818	60.448	1.81129
0.566542	0.000846374		0.586559	0.000812878															0.108514	0.00318194	0.0612502	0.00183367		53.3563	2.27589	57.0764	1.78559		59.2166	2.38876	60.4493	1.83271
0.566552	0.000846328		0.586562	0.000812898															0.108551	0.00318194	0.0612437	0.00183284		53.3572	2.28449	57.0775	1.77957		59.2205	2.39557	60.4507	1.82735
0.566589	0.000846108		0.586574	0.000812916															0.108588	0.00318329	0.061237	0.00183118		53.3584	2.32689	57.0787	1.77721		59.2247	2.4515	60.4521	1.82748
0.566609	0.000846037		0.586577	0.000812937															0.108625	0.00318329	0.0612304	0.00183118		53.3598	2.29782	57.0801	1.7631		59.2293	2.42106	60.4536	1.81387
0.566627	0.000845973		0.586574	0.000812959															0.108663	0.00318598	0.0612237	0.0018345		53.3615	2.28449	57.0815	1.78902		59.2342	2.39142	60.4551	1.83365
0.566624	0.00084593		0.586606	0.000813141															0.108701	0.00318732	0.0612171	0.0018345		53.3634	2.26124	57.083	1.86612		59.2394	2.38304	60.4567	1.91734
0.566604	0.0008461		0.586598	0.000813203															0.108739	0.00318732	0.0612104	0.0018345		53.3655	2.29091	57.0845	1.78088		59.2449	2.40288	60.4584	1.8306
0.566645	0.000845808		0.586606	0.000813134															0.108777	0.00318463	0.0612038	0.00183367		53.3678	2.33525	57.0862	1.78559		59.2507	2.44723	60.4601	1.83536
0.566652	0.000845754		0.586595	0.000813132															0.108815	0.00318329	0.0611973	0.00183367		53.3704	2.27804	57.0879	1.79244		59.2567	2.40022	60.4619	1.84064
0.566698	0.000845904		0.586612	0.000813141															0.108854	0.00318598	0.0611907	0.00183367		53.3732	2.31216	57.0897	1.74024		59.2631	2.42742	60.4637	1.78965
0.566703	0.000845828		0.586607	0.000813317															0.108893	0.00318732	0.0611843	0.00183284		53.3762	2.24645	57.0916	1.74489		59.2697	2.36296	60.4656	1.7962
0.566692	0.000846029		0.586602	0.000813241															0.108932	0.00319269	0.0611779	0.0018345		53.3794	2.34617	57.0936	1.78816		59.2766	2.46403	60.4675	1.83718
0.566706	0.000845974		0.586635	0.000812905															0.108972	0.00319403	0.0611715	0.0018345		53.3828	2.3498	57.0956	1.81194		59.2837	2.45917	60.4694	1.86249
0.566703	0.000846123		0.586639	0.000812919															0.109011	0.00319135	0.0611653	0.00183533		53.3864	2.29944	57.0976	1.81576		59.2911	2.41678	60.4714	1.8665
0.566693	0.000846339		0.586666	0.000812682															0.109051	0.00319135	0.0611591	0.0018345		53.3902	2.29995	57.0998	1.75172		59.2987	2.41064	60.4734	1.8024
0.566695	0.000846266		0.586669	0.000812707															0.109091	0.00319269	0.0611529	0.00183533		53.3942	2.3042	57.1019	1.7679		59.3065	2.42199	60.4754	1.81731
0.566705	0.000846218		0.586665	0.000812724															0.109131	0.00319403	0.0611468	0.00183864		53.3984	2.33316	57.1041	1.79329		59.3146	2.44817	60.4774	1.83833
0.566673	0.000846365		0.586668	0.00081275															0.109171	0.00319135	0.0611408	0.00183698		53.4027	2.33785	57.1064	1.80795		59.3228	2.45512	60.4795	1.8577
0.566709	0.000846017		0.586668	0.000812773															0.109212	0.00319135	0.0611349	0.00183781		53.4072	2.22785	57.1087	1.75457		59.3313	2.34129	60.4815	1.80104
0.566742	0.000845752		0.58667	0.000812797															0.109252	0.00319001	0.061129	0.00183864		53.4118	2.28019	57.111	1.77526		59.3399	2.39182	60.4835	1.81972
0.566767	0.000845456		0.586673	0.000812823															0.109293	0.00319269	0.0611231	0.00183946		53.4166	2.36064	57.1133	1.76158		59.3487	2.48145	60.4856	1.80746
0.566788	0.000845448		0.58667	0.000812753															0.109334	0.00319403	0.0611173	0.00184111		53.4215	2.16939	57.1157	1.75961		59.3576	2.2774	60.4876	1.80733
0.566798	0.0008454		0.586672	0.000812777															0.109375	0.00319269	0.0611115	0.00184194		53.4265	2.32269	57.118	1.79415		59.3667	2.4392	60.4896	1.84469
0.566798	0.000845323		0.586686	0.000812855															0.109416	0.00319537	0.0611057	0.00184194		53.4317	2.39681	57.1204	1.7572		59.376	2.5176	60.4916	1.80492
0.566819	0.000845408		0.586709	0.000813016															0.109458	0.00319671	0.0611	0.00184111		53.437	2.25421	57.1228	1.77612		59.3853	2.36962	60.4935	1.827
0.566821	0.000845582		0.586695	0.000812919															0.109499	0.00319804	0.0610942	0.00184194		53.4424	2.30581	57.1252	1.80265		59.3948	2.42639	60.4954	1.85169
0.566831	0.000845534		0.586698	0.000812943															0.109541	0.00319671	0.0610885	0.00184029		53.4479	2.26941	57.1276	1.81026		59.4044	2.38793	60.4973	1.86028
0.566831	0.000845458		0.586718	0.000812918															0.109583	0.00319804	0.0610827	0.00183946		53.4536	2.31216	57.13	1.77266		59.4141	2.42639	60.4992	1.82155
0.566847	0.000845408		0.586765	0.000812507															0.109625	0.00319804	0.0610769	0.00183946		53.4592	2.23938	57.1323	1.75523		59.4239	2.35648	60.501	1.80181
0.566858	0.000845378		0.586777	0.000812549															0.109667	0.00319804	0.061071	0.00183946		53.465	2.35239	57.1347	1.81447		59.4337	2.47983	60.5027	1.86455
0.566881	0.000845359		0.58678	0.000812558															0.10971	0.00319804	0.0610651	0.00183946		53.4709	2.25907	57.137	1.79352		59.4437	2.37952	60.5044	1.8439
0.566891	0.000845295		0.586771	0.000812627															0.109752	0.00319537	0.0610591	0.00184029		53.4768	2.38315	57.1393	1.77353		59.4536	2.50757	60.5061	1.82161
0.566901	0.000845248		0.586774	0.000812621															0.109795	0.00319403	0.061053	0.00183781		53.4827	2.27423	57.1416	1.73135		59.4636	2.39735	60.5077	1.78169
0.566921	0.000845247		0.58676	0.000812525															0.109837	0.00319403	0.0610468	0.00183698		53.4887	2.27207	57.1438	1.7967		59.4737	2.3837	60.5092	1.84437
0.566954	0.000844968		0.586757	0.000812594															0.10988	0.00319537	0.0610406	0.00183698		53.4948	2.28234	57.1461	1.74996		59.4837	2.39235	60.5107	1.79894
0.566956	0.000844861		0.586765	0.000812223															0.109923	0.00319269	0.0610342	0.00183533		53.5009	2.32689	57.1483	1.78238		59.4938	2.44362	60.5121	1.83129
0.566967	0.000844833		0.586737	0.000812502															0.109966	0.00319269	0.0610277	0.0018345		53.507	2.23227	57.1504	1.77548		59.5038	2.35305	60.5135	1.82414
0.567009	0.000844605		0.586748	0.000812542															0.110009	0.00319269	0.061021	0.00183367		53.5131	2.28234	57.1526	1.78712		59.5139	2.40792	60.5148	1.83697
0.567068	0.000844381		0.586757	0.000812539															0.110053	0.00319671	0.0610142	0.0018345		53.5192	2.29782	57.1546	1.81783		59.5239	2.40892	60.5161	1.86854
0.567076	0.000844361		0.586784	0.000812295															0.110096	0.00319804	0.0610072	0.0018345		53.5254	2.40339	57.1567	1.83781		59.5339	2.52276	60.5172	1.88822
0.567058	0.000844538		0.586776	0.000812286															0.11014	0.00319671	0.0610001	0.0018345		53.5315	2.32059	57.1587	1.74732		59.5438	2.44403	60.5184	1.79516
0.56707	0.000844482		0.586753	0.000812564															0.110183	0.00319671	0.0609927	0.00183367		53.5376	2.32689	57.1607	1.7358		59.5537	2.44403	60.5194	1.78326
0.56706	0.000844563		0.586745	0.000812536															0.110227	0.00319537	0.0609852	0.00183367		53.5437	2.28663	57.1626	1.80773		59.5635	2.40818	60.5204	1.85376
0.567075	0.000844488		0.586748	0.000812555															0.11027	0.00320072	0.0609775	0.00183616		53.5498	2.20559	57.1646	1.7813		59.5733	2.31158	60.5214	1.82667
0.567032	0.000844913		0.586726	0.000812836															0.110314	0.00320072	0.0609696	0.00183616		53.5558	2.38925	57.1664	1.78559		59.5829	2.51025	60.5222	1.83464
0.567039	0.000844873		0.586744	0.000812969															0.110358	0.00320205	0.0609614	0.00183864		53.5618	2.31055	57.1683	1.80095		59.5925	2.43408	60.5231	1.85147
0.567049	0.000844824		0.586772	0.000813136															0.110401	0.00320205	0.0609531	0.00184029		53.5678	2.32479	57.1701	1.76223		59.6019	2.44677	60.5239	1.80818
0.567063	0.000844765		0.586743	0.000813418															0.110445	0.00320205	0.0609445	0.00184111		53.5736	2.26725	57.1719	1.74996		59.6113	2.37932	60.5246	1.79739
0.567101	0.000844479		0.586735	0.000813443															0.110489	0.00320205	0.0609357	0.00184111		53.5795	2.3253	57.1736	1.78645		59.6205	2.4518	60.5253	1.83584
0.567112	0.000844431		0.586739	0.000813495															0.110532	0.00320738	0.0609267	0.00184111		53.5852	2.40486	57.1754	1.83367		59.6296	2.52309	60.5259	1.88013
0.567098	0.000844616		0.586716	0.000813751															0.110576	0.00320605	0.0609175	0.00183946		53.5909	2.29305	57.1771	1.76659		59.6386	2.41375	60.5266	1.81441
0.567097	0.000844586		0.586739	0.00081349															0.110619	0.00320738	0.060908	0.00184029		53.5965	2.33261	57.1788	1.81469		59.6474	2.44471	60.5271	1.86052
0.567107	0.000844538		0.586733	0.000813534															0.110662	0.00320605	0.0608983	0.00184111		53.602	2.36833	57.1805	1.78473		59.656	2.49516	60.5277	1.83319
0.567115	0.000844496		0.586736	0.000813544															0.110705	0.00320338	0.0608883	0.00184029		53.6074	2.31478	57.1821	1.79863		59.6645	2.43422	60.5282	1.84921
0.567117	0.000844346		0.586745	0.000813556															0.110748	0.00320338	0.0608781	0.00183864		53.6127	2.24377	57.1838	1.7967		59.6728	2.36163	60.5287	1.84885
0.567134	0.000844301		0.586768	0.000813664															0.110791	0.00320471	0.0608677	0.00183781		53.6179	2.24547	57.1854	1.74732		59.6809	2.36579	60.5292	1.79537
0.567143	0.000844269		0.586771	0.000813692															0.110834	0.00320738	0.0608571	0.00183698		53.623	2.28499	57.1871	1.79948		59.6888	2.39867	60.5297	1.84899
0.567148	0.000844207		0.586801	0.000813447															0.110876	0.00320738	0.0608463	0.00183698		53.628	2.28449	57.1887	1.76397		59.6966	2.40712	60.5302	1.81335
0.567159	0.000844162		0.586775	0.000813728															0.110918	0.00321003	0.0608353	0.00183698		53.6328	2.29305	57.1904	1.75917		59.7041	2.4164	60.5306	1.80664
0.567152	0.000844115		0.586802	0.000813475															0.11096	0.00321401	0.060824	0.00183616		53.6375	2.35497	57.192	1.77656		59.7114	2.47555	60.5311	1.82182
0.567174	0.000844139		0.586788	0.00081352															0.111001	0.00321401	0.0608126	0.00183698		53.642	2.23668	57.1937	1.80542		59.7184	2.35514	60.5316	1.84899
0.567191	0.000844074		0.586759	0.00081378															0.111043	0.00321931	0.0608009	0.00183698		53.6464	2.35806	57.1954	1.85016		59.7252	2.47704	60.532	1.89855
0.567227	0.000843821		0.586761	0.00081374															0.111083	0.00322063	0.0607891	0.00183367		53.6507	2.36476	57.197	1.75172		59.7318	2.48648	60.5325	1.80235
0.567239	0.000843795		0.586764	0.00081375															0.111124	0.00322195	0.0607771	0.00183367		53.6547	2.25253	57.1987	1.77721		59.7381	2.36809	60.533	1.82587
0.567245	0.000843744		0.586765	0.000813775															0.111164	0.00322722	0.060765	0.00183367		53.6586	2.31849	57.2004	1.7901		59.7442	2.43602	60.5335	1.83825
0.567249	0.000843622		0.586792	0.000813523															0.111204	0.00322854	0.0607527	0.00183201		53.6623	2.3274	57.2021	1.79841		59.75	2.45229	60.534	1.8458
0.567237	0.00084381		0.586815	0.000813423															0.111243	0.00322854	0.0607402	0.00182952		53.6659	2.36628	57.2038	1.74024		59.7555	2.49101	60.5346	1.78939
0.567251	0.000843754		0.586809	0.000813415															0.111282	0.00322986	0.0607277	0.00183035		53.6692	2.29091	57.2056	1.75874		59.7607	2.40486	60.5351	1.80934
0.567279	0.000843841		0.5868	0.000813476															0.11132	0.00322986	0.060715	0.00183118		53.6723	2.27157	57.2073	1.74555		59.7656	2.38438	60.5357	1.79222
0.56731	0.000843576		0.58679	0.000813561															0.111358	0.00322722	0.0607022	0.00183118		53.6752	2.29091	57.209	1.80519		59.7702	2.41813	60.5363	1.85186
0.567296	0.000843753		0.586792	0.000813589															0.111395	0.00323117	0.0606894	0.00183201		53.6779	2.31689	57.2108	1.76507		59.7745	2.43926	60.5369	1.81058
0.567327	0.000843687		0.586793	0.000813574															0.111432	0.00323117	0.0606764	0.00183035		53.6804	2.28019	57.2126	1.78559		59.7784	2.39136	60.5375	1.8325
0.567323	0.000843876		0.586796	0.000813585															0.111468	0.00322854	0.0606635	0.00183035		53.6826	2.22785	57.2143	1.72688		59.7821	2.34258	60.5382	1.77294
0.567325	0.000843816		0.586796	0.000813585															0.111504	0.00322986	0.0606504	0.00183118		53.6846	2.26074	57.2161	1.78731		59.7854	2.37979	60.5388	1.83432
0.567351	0.000843545		0.586799	0.000813598															0.111539	0.00323117	0.0606374	0.00183035		53.6863	2.34565	57.2178	1.78302		59.7883	2.46076	60.5395	1.83161
0.56739	0.000843269		0.58678	0.000813498															0.111573	0.00322854	0.0606244	0.00183201		53.6878	2.33994	57.2196	1.79415		59.7909	2.46988	60.5401	1.84141
0.567376	0.000843463		0.586793	0.000813482															0.111607	0.00322722	0.0606113	0.00183118		53.689	2.40339	57.2213	1.77548		59.7931	2.53639	60.5408	1.82571
0.56734	0.000843888		0.586793	0.000813506															0.11164	0.00322722	0.0605983	0.00183035		53.69	2.3042	57.2231	1.81026		59.7949	2.43217	60.5414	1.86049
0.567345	0.000843825		0.586792	0.000813497															0.111673	0.00322854	0.0605854	0.00183201		53.6906	2.3253	57.2247	1.7161		59.7964	2.44565	60.5421	1.76566
0.567367	0.00084387		0.58679	0.000813472															0.111704	0.00322722	0.0605725	0.00183284		53.691	2.30369	57.2264	1.78582		59.7975	2.42262	60.5427	1.83467
0.567437	0.000843295		0.586769	0.000813747															0.111736	0.00322722	0.0605597	0.00183284		53.6911	2.27157	57.228	1.74643		59.7981	2.38868	60.5434	1.79324
0.567472	0.000843395		0.58679	0.000813498															0.111766	0.00322459	0.060547	0.00183201		53.6909	2.21947	57.2296	1.78473		59.7984	2.34043	60.544	1.83437
0.567483	0.000843334		0.58674	0.000814028															0.111796	0.00322854	0.0605344	0.00183118		53.6903	2.3415	57.2312	1.78902		59.7983	2.46488	60.5445	1.8396
0.56751	0.000843217		0.586741	0.000814057															0.111825	0.00322722	0.0605219	0.00183035		53.6895	2.33734	57.2326	1.79244		59.7977	2.46255	60.5451	1.83955
0.567544	0.00084294		0.586751	0.000814104															0.111853	0.00322327	0.0605096	0.00182952		53.6883	2.32479	57.234	1.81744		59.7968	2.44672	60.5456	1.86266
0.56754	0.000842929		0.586735	0.00081417															0.11188	0.00322327	0.0604974	0.00182869		53.6868	2.23668	57.2354	1.81194		59.7954	2.35605	60.546	1.85691
0.567555	0.000842872		0.586739	0.000814181															0.111907	0.00322459	0.0604854	0.00182619		53.685	2.31216	57.2366	1.79778		59.7936	2.43576	60.5464	1.84479
0.567567	0.000842846		0.586737	0.000814173															0.111933	0.00322591	0.0604737	0.00182535		53.6829	2.30369	57.2378	1.81615		59.7914	2.42473	60.5467	1.86449
0.567555	0.000842666		0.586714	0.000814459															0.111958	0.00322722	0.0604621	0.00182619		53.6804	2.34773	57.2389	1.76768		59.7887	2.47131	60.547	1.80931
0.567602	0.000842651		0.586707	0.000814503															0.111983	0.00323117	0.0604507	0.00182201		53.6776	2.29944	57.2399	1.80417		59.7856	2.41853	60.5471	1.852
0.567598	0.000842538		0.586691	0.000814768															0.112007	0.00322986	0.0604396	0.00182368		53.6745	2.33577	57.2407	1.82475		59.7821	2.46124	60.5472	1.87238
0.567609	0.000842498		0.586694	0.000814779															0.11203	0.00323117	0.0604288	0.00182201		53.671	2.33107	57.2415	1.78559		59.7782	2.44753	60.5472	1.83373
0.567619	0.000842459		0.586693	0.000814815															0.112052	0.00323117	0.0604182	0.00182285		53.6672	2.29944	57.2421	1.76397		59.7738	2.41628	60.5471	1.81245
0.567642	0.000842466		0.5867	0.000814816															0.112073	0.00323248	0.0604079	0.00182201		53.6631	2.36218	57.2426	1.73046		59.769	2.48275	60.5468	1.77978
0.56765	0.000842425		0.586701	0.000814841															0.112094	0.00323117	0.0603979	0.00182452		53.6586	2.29091	57.2429	1.82201		59.7638	2.41177	60.5465	1.86788
0.56764	0.000842363		0.586736	0.000814811															0.112113	0.00322986	0.0603883	0.00182368		53.6538	2.33942	57.2431	1.76136		59.7582	2.45402	60.546	1.80981
0.567644	0.000842263		0.586732	0.000814827															0.112132	0.00322722	0.0603789	0.00182368		53.6486	2.3498	57.2432	1.74113		59.7522	2.46255	60.5454	1.78446
0.567673	0.00084205		0.586755	0.000814587															0.112151	0.00322986	0.0603699	0.00182368		53.6432	2.31689	57.243	1.77634		59.7458	2.43244	60.5447	1.82256
0.56768	0.000842053		0.586759	0.000814598															0.112168	0.00322854	0.0603612	0.00182368		53.6374	2.27589	57.2428	1.81155		59.739	2.4002	60.5438	1.85882
0.567675	0.000841873		0.586786	0.000814347															0.112184	0.00322986	0.0603529	0.00182285		53.6313	2.25302	57.2423	1.77957		59.7318	2.3602	60.5427	1.82759
0.567712	0.000841587		0.586814	0.000814094															0.1122	0.00322591	0.0603449	0.00182368		53.6249	2.28019	57.2417	1.82725		59.7242	2.40446	60.5415	1.87495
0.567723	0.00084155		0.586817	0.000814086															0.112215	0.00322722	0.0603373	0.00182201		53.6183	2.36218	57.2409	1.75961		59.7162	2.48438	60.5402	1.80701
0.567734	0.000841514		0.586813	0.000814103															0.112229	0.00322591	0.0603301	0.00182201		53.6113	2.31004	57.24	1.76681		59.708	2.43589	60.5387	1.81532
0.567762	0.000841604		0.586826	0.000814247															0.112242	0.00322854	0.0603233	0.00182452		53.604	2.36476	57.2388	1.79522		59.6993	2.48079	60.537	1.84205
0.567761	0.000841428		0.586837	0.000814247															0.112255	0.00322986	0.0603168	0.00182368		53.5965	2.31216	57.2375	1.79926		59.6904	2.43629	60.5352	1.84788
0.567769	0.000841415		0.586824	0.000814136															0.112267	0.0032338	0.0603108	0.00182285		53.5888	2.29091	57.236	1.79778		59.6811	2.41204	60.5332	1.8472
0.567756	0.000841611		0.586825	0.000814158															0.112277	0.00323248	0.0603052	0.00182368		53.5808	2.25857	57.2343	1.73513		59.6716	2.37316	60.531	1.7792
0.567779	0.000841307		0.586851	0.000813889															0.112288	0.0032338	0.0602999	0.00182452		53.5725	2.31638	57.2324	1.798		59.6618	2.42777	60.5287	1.84142
0.567795	0.000841256		0.586846	0.000813887															0.112297	0.0032338	0.0602951	0.00182201		53.5641	2.31849	57.2303	1.73957		59.6517	2.43447	60.5262	1.7855
0.567853	0.000841088		0.586826	0.000814156															0.112305	0.00323248	0.0602907	0.00182118		53.5554	2.32689	57.2281	1.79608		59.6414	2.45429	60.5235	1.84271
0.567866	0.000841064		0.586822	0.000814179															0.112313	0.00323248	0.0602867	0.00182368		53.5466	2.35032	57.2257	1.7967		59.6309	2.47902	60.5207	1.84263
0.567871	0.000841391		0.586759	0.000814797															0.11232	0.00323511	0.0602831	0.00182368		53.5376	2.27157	57.2231	1.79159		59.6201	2.39176	60.5177	1.83648
0.567878	0.000841364		0.586763	0.000814803															0.112326	0.00323511	0.06028	0.00182368		53.5285	2.356	57.2203	1.79778		59.6092	2.47867	60.5145	1.842
0.567881	0.000841376		0.586773	0.000814816															0.112331	0.00323642	0.0602772	0.00182201		53.5192	2.30157	57.2173	1.79244		59.5982	2.41682	60.5112	1.84164
0.567865	0.000841533		0.586775	0.000814802															0.112336	0.00323773	0.0602749	0.00182034		53.5098	2.30157	57.2142	1.81744		59.587	2.42145	60.5077	1.86897
0.567889	0.000841274		0.586786	0.000814799															0.11234	0.00323904	0.0602729	0.0018195		53.5003	2.27854	57.211	1.77439		59.5757	2.39959	60.504	1.82294
0.567914	0.000840982		0.586801	0.000814749															0.112343	0.00323904	0.0602714	0.00182118		53.4908	2.28234	57.2075	1.83639		59.5643	2.40806	60.5002	1.88589
0.567925	0.000840931		0.586764	0.000815181															0.112345	0.00323904	0.0602703	0.00182034		53.4812	2.26508	57.204	1.8035		59.5528	2.3853	60.4963	1.84941
0.567974	0.000840682		0.586778	0.00081507															0.112347	0.00323773	0.0602696	0.00182034		53.4715	2.26608	57.2002	1.75874		59.5413	2.39322	60.4922	1.8069
0.567975	0.000840674		0.586795	0.000815027															0.112348	0.00324034	0.0602693	0.00182118		53.4618	2.25421	57.1964	1.76833		59.5298	2.37395	60.488	1.81502
0.568009	0.000840423		0.586824	0.000814772															0.112348	0.00324296	0.0602693	0.00182285		53.4521	2.26291	57.1924	1.79073		59.5183	2.36497	60.4836	1.83818
0.568016	0.000840407		0.586833	0.000814727															0.112348	0.00324034	0.0602698	0.00182368		53.4424	2.37091	57.1883	1.75983		59.5068	2.49287	60.4791	1.80466
0.567984	0.00084068		0.586838	0.000814749															0.112347	0.00323511	0.0602706	0.00182368		53.4327	2.31689	57.184	1.79545		59.4954	2.43967	60.4746	1.84487
0.56801	0.000840431		0.586823	0.00081501															0.112345	0.0032338	0.0602718	0.00182452		53.4231	2.33107	57.1797	1.78947		59.4841	2.46103	60.4699	1.83966
0.568014	0.0008404		0.586826	0.000815013															0.112343	0.00323773	0.0602734	0.00182535		53.4136	2.32059	57.1752	1.7631		59.4728	2.42369	60.4651	1.81081
0.568035	0.000840337		0.586809	0.000815292															0.11234	0.00323642	0.0602753	0.00182535		53.4041	2.26508	57.1707	1.77439		59.4616	2.38274	60.4602	1.82331
0.56805	0.000840279		0.586845	0.000815054															0.112337	0.00323511	0.0602776	0.00182452		53.3948	2.36628	57.166	1.76833		59.4506	2.48736	60.4552	1.8197
0.568062	0.000840222		0.586829	0.000815307															0.112333	0.00323248	0.0602802	0.00182535		53.3855	2.30157	57.1613	1.79159		59.4398	2.42315	60.4501	1.84098
0.568064	0.000840455		0.586857	0.000815046															0.112328	0.00323248	0.0602831	0.00182619		53.3764	2.39074	57.1565	1.74753		59.4291	2.5172	60.445	1.79396
0.568064	0.000840461		0.586865	0.000814961															0.112323	0.00323511	0.0602864	0.00182702		53.3674	2.23668	57.1516	1.80795		59.4186	2.35257	60.4398	1.85357
0.568096	0.000840215		0.58687	0.000814961															0.112318	0.00323511	0.06029	0.00182702		53.3586	2.29944	57.1467	1.79159		59.4084	2.41443	60.4345	1.83933
0.568122	0.00083994		0.5869	0.000814688															0.112312	0.0032338	0.0602938	0.00182619		53.35	2.28499	57.1417	1.81447		59.3983	2.41264	60.4292	1.86281
0.568144	0.000839903		0.586927	0.000814442															0.112306	0.00323248	0.060298	0.00182619		53.3415	2.26074	57.1366	1.78988		59.3886	2.38693	60.4239	1.83752
0.568154	0.00083988		0.58696	0.000814488															0.112299	0.0032338	0.0603024	0.00182535		53.3332	2.29406	57.1315	1.74046		59.379	2.41099	60.4185	1.78388
0.568185	0.00083975		0.586971	0.000814487															0.112292	0.00323773	0.0603071	0.00182368		53.3252	2.30258	57.1264	1.77526		59.3698	2.41365	60.413	1.82498
0.568191	0.000839729		0.586951	0.000814749															0.112285	0.00323773	0.0603121	0.00182452		53.3173	2.3274	57.1212	1.75611		59.3609	2.45103	60.4076	1.80086
0.568158	0.00084017		0.586956	0.000814749															0.112277	0.00323773	0.0603173	0.00182285		53.3097	2.31216	57.116	1.77439		59.3523	2.4371	60.4021	1.82315
0.568151	0.00084021		0.58696	0.000814787															0.112269	0.00323773	0.0603227	0.00182285		53.3023	2.26991	57.1108	1.78645		59.3439	2.38576	60.3966	1.83554
0.568157	0.000840063		0.586921	0.000815341															0.112261	0.00323642	0.0603283	0.00182452		53.2952	2.24985	57.1056	1.77634		59.336	2.36432	60.3911	1.82261
0.568178	0.000840061		0.586917	0.000815473															0.112253	0.00323511	0.0603342	0.00182368		53.2883	2.25639	57.1004	1.79841		59.3283	2.3665	60.3856	1.84788
0.56819	0.000840029		0.586881	0.000815622															0.112244	0.00323248	0.0603402	0.00182368		53.2817	2.21724	57.0951	1.75457		59.321	2.33887	60.3802	1.80466
0.5682	0.000840012		0.586886	0.000815621															0.112236	0.00323248	0.0603465	0.00182285		53.2753	2.31216	57.0898	1.76245		59.314	2.42987	60.3747	1.8073
0.568211	0.000839997		0.58691	0.000815617															0.112227	0.00323248	0.0603529	0.00182118		53.2691	2.33525	57.0846	1.76659		59.3074	2.45429	60.3692	1.81413
0.568219	0.000839967		0.586915	0.000815617															0.112219	0.00323248	0.0603594	0.00182285		53.2633	2.26291	57.0793	1.81447		59.3012	2.37776	60.3638	1.86
0.568248	0.000839882		0.586932	0.000815558															0.11221	0.0032338	0.0603661	0.00182285		53.2577	2.24985	57.0741	1.7718		59.2953	2.37098	60.3583	1.82137
0.5683	0.000839762		0.586935	0.000815557															0.112202	0.0032338	0.060373	0.00182285		53.2523	2.27373	57.0688	1.7631		59.2898	2.38706	60.3529	1.81334
0.568309	0.000839767		0.586965	0.000815278															0.112193	0.00323117	0.0603799	0.00182452		53.2473	2.31216	57.0636	1.75961		59.2846	2.43643	60.3475	1.80357
0.568356	0.000839488		0.586919	0.000815795															0.112185	0.00323248	0.060387	0.00182702		53.2425	2.43189	57.0584	1.77785		59.2798	2.54813	60.3422	1.82164
0.56839	0.000839241		0.586937	0.000815802															0.112176	0.00322854	0.0603941	0.00182702		53.2379	2.30581	57.0532	1.81783		59.2754	2.42275	60.3369	1.86632
0.568396	0.00083922		0.586937	0.000815793															0.112168	0.00322986	0.0604014	0.00182702		53.2336	2.26074	57.048	1.82892		59.2713	2.3775	60.3316	1.87945
0.568434	0.000838966		0.586948	0.000815778															0.11216	0.00322591	0.0604087	0.00182952		53.2296	2.31004	57.0428	1.78731		59.2676	2.42696	60.3264	1.82802
0.568444	0.000838957		0.586953	0.000815776															0.112152	0.00322063	0.0604161	0.00182619		53.2258	2.23668	57.0376	1.70886		59.2642	2.36043	60.3212	1.75506
0.568453	0.000838932		0.586982	0.000815513															0.112145	0.00322327	0.0604235	0.00182869		53.2223	2.32269	57.0325	1.7967		59.2612	2.43339	60.3161	1.84383
0.568451	0.000839154		0.586965	0.000815787															0.112137	0.00321931	0.060431	0.00182952		53.219	2.3415	57.0274	1.74599		59.2585	2.45734	60.311	1.79168
0.568459	0.000839131		0.586987	0.000815905															0.11213	0.00321534	0.0604385	0.00182952		53.2159	2.28234	57.0223	1.76833		59.2561	2.3966	60.306	1.81645
0.568467	0.000839139		0.586986	0.000815901															0.112124	0.00321401	0.060446	0.00183118		53.2131	2.30632	57.0173	1.82535		59.2541	2.42189	60.3011	1.87004
0.568448	0.000839081		0.587022	0.000815882															0.112117	0.00321136	0.0604535	0.00183284		53.2105	2.29305	57.0123	1.74908		59.2523	2.40978	60.2962	1.79777
0.568462	0.000839066		0.587029	0.000815864															0.112111	0.00321401	0.060461	0.00183284		53.2081	2.27157	57.0073	1.80265		59.2509	2.38279	60.2914	1.85109
0.56847	0.000839047		0.58701	0.000816122															0.112105	0.00321534	0.0604685	0.00183284		53.2059	2.27207	57.0023	1.78559		59.2497	2.38809	60.2866	1.83442
0.56848	0.000839032		0.58701	0.000816123															0.1121	0.00321534	0.060476	0.00183367		53.204	2.32059	56.9974	1.76136		59.2488	2.43704	60.282	1.80955
0.568484	0.000839031		0.587008	0.000816095															0.112095	0.00321534	0.0604835	0.00183201		53.2022	2.27854	56.9926	1.75348		59.2482	2.39037	60.2774	1.79862
0.568489	0.000839004		0.587013	0.000816091															0.11209	0.00321666	0.0604908	0.00183118		53.2006	2.27207	56.9878	1.78988		59.2479	2.39506	60.2729	1.83872
0.568531	0.000838821		0.587015	0.000816094															0.112086	0.00321799	0.0604982	0.00183201		53.1992	2.28928	56.983	1.77461		59.2477	2.41105	60.2685	1.8222
0.568543	0.000838808		0.58702	0.00081609															0.112082	0.00321799	0.0605055	0.00183035		53.198	2.33107	56.9784	1.77612		59.2478	2.45941	60.2641	1.82096
0.568548	0.000838808		0.587052	0.000815812															0.112079	0.00321666	0.0605127	0.00182869		53.1969	2.34617	56.9737	1.74643		59.2481	2.47521	60.2599	1.79479
0.568558	0.000838795		0.587045	0.000815676															0.112076	0.00321666	0.0605198	0.00183118		53.196	2.23888	56.9692	1.79926		59.2487	2.35772	60.2558	1.84224
0.568534	0.000838561		0.587054	0.000815673															0.112073	0.00321799	0.0605268	0.00183035		53.1952	2.21676	56.9647	1.80964		59.2494	2.33451	60.2517	1.8564
0.568532	0.000838582		0.587073	0.000815679															0.112071	0.00321666	0.0605338	0.00183284		53.1946	2.3627	56.9603	1.82224		59.2503	2.48391	60.2478	1.86782
0.568568	0.000838405		0.587113	0.00081537															0.112069	0.00321534	0.0605406	0.00183201		53.1941	2.25857	56.956	1.7798		59.2513	2.37834	60.244	1.82665
0.568579	0.000838417		0.587154	0.00081555															0.112068	0.00321931	0.0605473	0.00183035		53.1938	2.28663	56.9517	1.81699		59.2525	2.39927	60.2404	1.86568
0.568564	0.000838281		0.587145	0.00081563															0.112067	0.00321799	0.0605539	0.00182952		53.1935	2.37447	56.9476	1.76332		59.2538	2.49208	60.2368	1.81042
0.56855	0.000838602		0.587146	0.000815719															0.112066	0.00321799	0.0605604	0.00182702		53.1934	2.37651	56.9435	1.80265		59.2553	2.49854	60.2334	1.85246
0.568579	0.000838596		0.587205	0.000815182															0.112066	0.00322063	0.0605667	0.00182702		53.1933	2.32479	56.9396	1.77266		59.2569	2.44423	60.2302	1.82342
0.568626	0.000838144		0.587207	0.000815187															0.112066	0.00322063	0.0605729	0.00182869		53.1934	2.27589	56.9358	1.80095		59.2585	2.39713	60.227	1.8482
0.56863	0.000838118		0.587244	0.00081522															0.112066	0.00322327	0.060579	0.00183035		53.1936	2.26508	56.9321	1.78988		59.2603	2.38143	60.224	1.83426
0.568654	0.000837994		0.587274	0.000814952															0.112067	0.00322986	0.0605848	0.00183035		53.1938	2.34565	56.9286	1.73491		59.2621	2.45181	60.2212	1.78122
0.568648	0.0008382		0.587281	0.000814929															0.112068	0.00323117	0.0605906	0.00183035		53.1941	2.33734	56.9251	1.7631		59.264	2.45195	60.2186	1.80664
0.568703	0.00083773		0.587286	0.00081494															0.112069	0.00322854	0.0605961	0.00183035		53.1946	2.25203	56.9219	1.75545		59.266	2.37046	60.2161	1.80237
0.568718	0.000837707		0.587298	0.000814874															0.11207	0.00322722	0.0606015	0.00182952		53.195	2.27157	56.9187	1.78924		59.268	2.39779	60.2137	1.84062
0.568796	0.000837429		0.587298	0.000814869															0.112072	0.00322854	0.0606067	0.00183201		53.1956	2.25421	56.9158	1.81699		59.27	2.37736	60.2116	1.86579
0.568801	0.000837408		0.5873	0.000814856															0.112074	0.00323117	0.0606116	0.00183201		53.1962	2.23007	56.9129	1.75282		59.2721	2.35218	60.2096	1.80248
0.568829	0.000837403		0.587295	0.000814815															0.112076	0.00322986	0.0606164	0.00183201		53.1968	2.29305	56.9103	1.75523		59.2742	2.4184	60.2078	1.80495
0.568838	0.000837393		0.587309	0.000814796															0.112078	0.00322986	0.060621	0.00183284		53.1975	2.32059	56.9078	1.75874		59.2763	2.44739	60.2062	1.8041
0.568833	0.000837423		0.587285	0.000814895															0.112081	0.00323117	0.0606254	0.00182869		53.1983	2.26124	56.9055	1.77699		59.2784	2.38052	60.2048	1.81997
0.568874	0.000837153		0.587291	0.000814892															0.112083	0.00323117	0.0606296	0.00182702		53.1991	2.29731	56.9034	1.78645		59.2805	2.41403	60.2036	1.83405
0.568892	0.000837126		0.587297	0.00081489															0.112086	0.00323117	0.0606336	0.00182869		53.2	2.29944	56.9015	1.77721		59.2826	2.4275	60.2026	1.8211
0.568924	0.000836879		0.587272	0.000815212															0.112088	0.00322986	0.0606373	0.00183035		53.2009	2.31267	56.8997	1.80095		59.2847	2.4369	60.2017	1.84831
0.568959	0.000836648		0.587277	0.000814812															0.112091	0.00323117	0.0606408	0.00183201		53.2018	2.29995	56.8982	1.76833		59.2867	2.42363	60.2011	1.81393
0.568985	0.000836765		0.587287	0.000814827															0.112094	0.0032338	0.060644	0.00183284		53.2028	2.31055	56.8968	1.7718		59.2888	2.43285	60.2006	1.81666
0.56901	0.000836616		0.58731	0.000814937															0.112096	0.00323511	0.0606471	0.00183118		53.2038	2.31427	56.8957	1.73224		59.2908	2.43237	60.2003	1.78127
0.569038	0.000836376		0.587306	0.000815152															0.112099	0.00323248	0.0606498	0.00183118		53.2049	2.28663	56.8947	1.76332		59.2928	2.41191	60.2002	1.81143
0.569064	0.000836494		0.587335	0.000815028															0.112102	0.0032338	0.0606524	0.00183035		53.206	2.28877	56.894	1.7526		59.2948	2.41204	60.2003	1.80123
0.569071	0.000836468		0.587306	0.00081533															0.112104	0.0032338	0.0606546	0.00183035		53.2071	2.28928	56.8934	1.78302		59.2968	2.41264	60.2006	1.83338
0.569082	0.00083646		0.587335	0.000815119															0.112107	0.00323248	0.0606567	0.00183118		53.2083	2.35187	56.893	1.81194		59.2987	2.4784	60.2011	1.86228
0.569113	0.00083608		0.587341	0.000815134															0.112109	0.00323511	0.0606584	0.00183201		53.2095	2.25421	56.8928	1.76746		59.3006	2.37572	60.2017	1.81572
0.569114	0.00083606		0.587326	0.000815382															0.112112	0.0032338	0.0606599	0.00183284		53.2108	2.38872	56.8928	1.78902		59.3025	2.5216	60.2025	1.83531
0.569095	0.000836271		0.587327	0.000815472															0.112114	0.00323248	0.0606611	0.00183284		53.2121	2.28234	56.893	1.74024		59.3044	2.40513	60.2035	1.78777
0.569082	0.000836082		0.587299	0.000815761															0.112116	0.00323248	0.060662	0.00183367		53.2135	2.21502	56.8933	1.795		59.3062	2.32709	60.2046	1.84152
0.569098	0.000836082		0.587306	0.000815759															0.112118	0.00323248	0.0606627	0.00183616		53.2148	2.29782	56.8938	1.77699		59.3081	2.41927	60.2058	1.82579
0.569096	0.000836106		0.587314	0.000815764															0.11212	0.00323117	0.0606631	0.00183698		53.2163	2.36064	56.8945	1.7378		59.3099	2.47889	60.2072	1.78645
0.569157	0.000835642		0.587289	0.00081588															0.112122	0.00322722	0.0606632	0.00183533		53.2178	2.25907	56.8953	1.80604		59.3117	2.37553	60.2086	1.85821
0.569164	0.000835658		0.587303	0.000815868															0.112123	0.00322591	0.060663	0.00183616		53.2193	2.36218	56.8962	1.75172		59.3136	2.4929	60.2102	1.79798
0.569181	0.000835666		0.58731	0.000815868															0.112124	0.00322722	0.0606625	0.00183367		53.2209	2.18305	56.8973	1.77957		59.3154	2.29263	60.2119	1.83094
0.569183	0.000835701		0.587317	0.000815835															0.112126	0.00322591	0.0606617	0.00183367		53.2226	2.25907	56.8985	1.77353		59.3172	2.37999	60.2137	1.82385
0.569217	0.000835491		0.587336	0.000815893															0.112126	0.00322854	0.0606606	0.00183367		53.2243	2.23448	56.8999	1.75194		59.319	2.35192	60.2155	1.79806
0.569234	0.000835469		0.587333	0.000815759															0.112127	0.00323248	0.0606593	0.00183367		53.2261	2.36681	56.9013	1.79926		59.3209	2.48337	60.2174	1.85115
0.569185	0.000835909		0.587344	0.000815727															0.112128	0.00323248	0.0606576	0.00183367		53.2279	2.36833	56.9028	1.7731		59.3228	2.49142	60.2193	1.82077
0.569213	0.00083586		0.587348	0.000815705															0.112128	0.00323248	0.0606556	0.00183367		53.2298	2.21676	56.9044	1.77115		59.3247	2.33358	60.2213	1.81964
0.569207	0.000835931		0.587353	0.000815715															0.112128	0.0032338	0.0606534	0.00183367		53.2318	2.35393	56.906	1.7718		59.3267	2.47854	60.2233	1.81761
0.569232	0.000835882		0.587394	0.000815482															0.112129	0.0032338	0.0606508	0.00183367		53.2339	2.30369	56.9077	1.79073		59.3287	2.43	60.2253	1.8424
0.569245	0.000835881		0.5874	0.000815475															0.112128	0.00323248	0.060648	0.00183533		53.236	2.35187	56.9094	1.75655		59.3307	2.47185	60.2272	1.80203
0.569261	0.000835885		0.587408	0.000815484															0.112128	0.00322854	0.0606448	0.00183533		53.2383	2.27157	56.9112	1.79608		59.3328	2.38653	60.2292	1.84451
0.569247	0.00083574		0.587414	0.000815481															0.112128	0.00322986	0.0606414	0.00183533		53.2406	2.35239	56.913	1.7813		59.335	2.4722	60.2311	1.83193
0.569261	0.000835693		0.587389	0.000815741															0.112127	0.00322854	0.0606376	0.00183533		53.243	2.28877	56.9147	1.79073		59.3372	2.41376	60.2329	1.83547
0.569262	0.000835694		0.587395	0.000815735															0.112126	0.00322986	0.0606336	0.0018345		53.2454	2.33525	56.9164	1.75545		59.3396	2.4496	60.2347	1.80534
0.569275	0.000835681		0.58738	0.000815943															0.112125	0.00322854	0.0606292	0.00183367		53.248	2.26508	56.9181	1.75786		59.342	2.38653	60.2363	1.80595
0.569283	0.0008356		0.587348	0.00081627															0.112124	0.00323117	0.0606246	0.00183284		53.2507	2.27373	56.9198	1.75874		59.3445	2.39136	60.2379	1.8086
0.569314	0.000835355		0.587352	0.000816207															0.112123	0.00322986	0.0606197	0.00183201		53.2535	2.31216	56.9214	1.78216		59.3471	2.43406	60.2394	1.83172
0.569324	0.000834971		0.587358	0.000816201															0.112121	0.00322722	0.0606145	0.00183035		53.2563	2.31638	56.9229	1.77656		59.3498	2.44269	60.2407	1.82501
0.569344	0.000834918		0.587389	0.000815933															0.11212	0.00322854	0.060609	0.00183284		53.2593	2.29091	56.9243	1.80773		59.3526	2.40699	60.242	1.85283
0.569321	0.000835206		0.5874	0.000815994															0.112118	0.00322986	0.0606032	0.00183035		53.2624	2.29518	56.9256	1.77266		59.3555	2.4139	60.243	1.82185
0.569282	0.000835705		0.587393	0.000816004															0.112116	0.00322986	0.0605972	0.00183118		53.2656	2.32479	56.9269	1.75874		59.3586	2.44518	60.2439	1.80489
0.569266	0.000835907		0.587407	0.000816009															0.112114	0.00323117	0.0605908	0.00183118		53.2688	2.22834	56.928	1.8498		59.3617	2.3481	60.2447	1.89867
0.569291	0.000836029		0.587416	0.000816125															0.112112	0.00322986	0.0605843	0.00183035		53.2722	2.26341	56.929	1.79159		59.365	2.38726	60.2453	1.8413
0.569294	0.000836388		0.587425	0.000816134															0.11211	0.00322854	0.0605774	0.00183035		53.2757	2.3211	56.9299	1.78302		59.3684	2.44122	60.2457	1.8325
0.569286	0.000836212		0.58742	0.000816124															0.112108	0.00322327	0.0605703	0.00183035		53.2793	2.30157	56.9306	1.77353		59.372	2.41548	60.2459	1.82007
0.569268	0.000836451		0.587447	0.000816256															0.112105	0.00322195	0.0605629	0.00182952		53.283	2.29731	56.9312	1.78902		59.3757	2.41084	60.2459	1.83509
0.569298	0.000836183		0.587432	0.000816138															0.112103	0.00321799	0.0605553	0.00183201		53.2869	2.26941	56.9316	1.79841		59.3795	2.38776	60.2458	1.84492
0.569309	0.000836174		0.587441	0.000816104															0.112101	0.00322063	0.0605474	0.00183118		53.2908	2.27157	56.9319	1.8035		59.3835	2.37887	60.2454	1.8536
0.569292	0.000836043		0.587447	0.000816101															0.112098	0.00321799	0.0605393	0.00183118		53.2948	2.35704	56.932	1.74201		59.3876	2.48249	60.2449	1.79313
0.569279	0.00083608		0.587443	0.000816061															0.112096	0.00322063	0.060531	0.00183201		53.2989	2.25203	56.9319	1.77957		59.3918	2.37428	60.2441	1.82552
0.569256	0.000836588		0.587465	0.000815993															0.112093	0.00322195	0.0605224	0.00182952		53.3031	2.27157	56.9317	1.77829		59.3962	2.38358	60.2432	1.82495
0.569306	0.000836835		0.587465	0.000815984															0.11209	0.00322459	0.0605137	0.00182785		53.3075	2.32898	56.9313	1.80773		59.4007	2.45348	60.242	1.85859
0.56932	0.000836737		0.587478	0.000815999															0.112087	0.00322591	0.0605047	0.00182869		53.3119	2.26775	56.9307	1.78152		59.4053	2.38686	60.2407	1.82909
0.569303	0.000836929		0.587474	0.000816226															0.112085	0.00322854	0.0604955	0.00182702		53.3164	2.26991	56.93	1.76136		59.4101	2.38713	60.2391	1.81182
0.569307	0.000836919		0.587507	0.000815912															0.112082	0.00322722	0.0604861	0.00182702		53.321	2.33785	56.9291	1.8333		59.415	2.46317	60.2374	1.88141
0.569312	0.000836863		0.587514	0.000815907															0.112079	0.00322459	0.0604765	0.00182785		53.3257	2.24985	56.9281	1.75699		59.42	2.37007	60.2355	1.80107
0.569319	0.000836841		0.58752	0.000815902															0.112076	0.00322459	0.0604667	0.00182785		53.3304	2.37908	56.9269	1.79073		59.4252	2.50631	60.2334	1.83851
0.569325	0.000836819		0.587518	0.000815916															0.112073	0.00322591	0.0604568	0.00182869		53.3353	2.32059	56.9255	1.78582		59.4304	2.43366	60.2312	1.83528
0.569389	0.000836547		0.587549	0.00081565															0.11207	0.00322459	0.0604467	0.00182869		53.3402	2.25639	56.924	1.77028		59.4358	2.37467	60.2288	1.82021
0.569403	0.000836653		0.587556	0.000815647															0.112067	0.00322459	0.0604364	0.00183035		53.3451	2.28877	56.9224	1.78088		59.4413	2.41111	60.2262	1.8259
0.569413	0.00083663		0.587564	0.000815648															0.112063	0.00322327	0.060426	0.00182702		53.3502	2.24157	56.9206	1.77266		59.4469	2.35896	60.2235	1.81897
0.569407	0.000836646		0.587623	0.000815108															0.11206	0.00322327	0.0604154	0.00182869		53.3553	2.34773	56.9187	1.81026		59.4526	2.47527	60.2206	1.85865
0.569417	0.000836618		0.587609	0.000815013															0.112057	0.00322459	0.0604047	0.00182702		53.3604	2.27157	56.9166	1.7813		59.4584	2.38842	60.2176	1.82874
0.569424	0.000836602		0.587593	0.000814958															0.112053	0.00322459	0.0603939	0.00182702		53.3656	2.31055	56.9144	1.76919		59.4642	2.42967	60.2145	1.81986
0.569432	0.000836225		0.587601	0.000814939															0.11205	0.00322459	0.060383	0.00183035		53.3708	2.32689	56.9122	1.7537		59.4702	2.44685	60.2113	1.79695
0.569439	0.000836192		0.587608	0.000814936															0.112047	0.00322327	0.0603719	0.00183118		53.376	2.30793	56.9098	1.76419		59.4762	2.43339	60.208	1.80963
0.569452	0.000836178		0.587615	0.000814934															0.112043	0.00322195	0.0603608	0.00182952		53.3813	2.31849	56.9073	1.77699		59.4822	2.43993	60.2046	1.8289
0.569445	0.000836165		0.587618	0.000814906															0.112039	0.00322459	0.0603495	0.00183118		53.3866	2.30157	56.9048	1.8018		59.4883	2.40659	60.2012	1.84836
0.569466	0.000836217		0.587625	0.000814905															0.112035	0.00322591	0.0603382	0.00183201		53.3919	2.31638	56.9022	1.77353		59.4945	2.43589	60.1977	1.81929
0.569463	0.000836238		0.58763	0.000814915															0.112032	0.00322722	0.0603268	0.00183118		53.3972	2.25203	56.8995	1.69976		59.5007	2.36802	60.1941	1.74601
0.569465	0.000836105		0.587616	0.000815111															0.112028	0.00322854	0.0603153	0.00183035		53.4025	2.25471	56.8968	1.75348		59.507	2.37336	60.1905	1.80033
0.569477	0.000836111		0.587647	0.000814848															0.112024	0.00322591	0.0603038	0.00182869		53.4078	2.3933	56.894	1.81194		59.5132	2.52566	60.1869	1.86298
0.569492	0.000836108		0.587648	0.000814733															0.112019	0.00322986	0.0602923	0.00182785		53.4131	2.35239	56.8912	1.77957		59.5195	2.47657	60.1832	1.82791
0.569522	0.000835859		0.587657	0.000814709															0.112015	0.00322986	0.0602807	0.00182702		53.4184	2.31849	56.8884	1.76136		59.5258	2.43629	60.1796	1.80192
0.569515	0.000835711		0.587676	0.000814738															0.112011	0.00322854	0.060269	0.00182535		53.4236	2.24766	56.8856	1.74378		59.5321	2.36121	60.1759	1.79276
0.569542	0.000835636		0.587674	0.000814782															0.112007	0.00323117	0.0602574	0.00182535		53.4288	2.35393	56.8828	1.75611		59.5384	2.47608	60.1723	1.80182
0.569546	0.000835633		0.587681	0.000814774															0.112002	0.00322854	0.0602457	0.00182452		53.434	2.33734	56.88	1.79608		59.5447	2.45609	60.1687	1.84468
0.569545	0.00083588		0.587679	0.000814743															0.111998	0.00323248	0.060234	0.00182452		53.4391	2.26941	56.8772	1.79585		59.5509	2.38235	60.1651	1.84268
0.569537	0.000835893		0.587699	0.000815192															0.111993	0.00323248	0.0602223	0.00182368		53.4442	2.33316	56.8744	1.75282		59.5571	2.46309	60.1616	1.80105
0.56955	0.000835911		0.587704	0.000815199															0.111988	0.0032338	0.0602107	0.00182285		53.4492	2.28234	56.8717	1.79437		59.5633	2.40752	60.1582	1.83931
0.569581	0.000836037		0.587711	0.000815191															0.111983	0.00323773	0.060199	0.00182285		53.4542	2.33942	56.869	1.76659		59.5695	2.45483	60.1548	1.81602
0.569561	0.000835918		0.587722	0.000815221															0.111978	0.00323511	0.0601874	0.00182452		53.4591	2.22613	56.8663	1.7718		59.5756	2.34849	60.1515	1.81613
0.569614	0.0008361		0.587714	0.000815451															0.111974	0.0032338	0.0601759	0.00182285		53.4639	2.25421	56.8637	1.82034		59.5816	2.37789	60.1483	1.87036
0.569644	0.000835873		0.587728	0.000815139															0.111969	0.00323248	0.0601643	0.00182535		53.4686	2.24985	56.8612	1.75018		59.5876	2.37316	60.1452	1.79482
0.569651	0.000835846		0.587741	0.000815129															0.111963	0.00323248	0.0601529	0.00182285		53.4733	2.25421	56.8588	1.81531		59.5935	2.37085	60.1422	1.86173
0.569654	0.000835778		0.587732	0.000815484															0.111958	0.00323511	0.0601414	0.00181866		53.4778	2.37651	56.8565	1.78216		59.5994	2.50033	60.1393	1.82732
0.569655	0.000835775		0.587723	0.00081572															0.111953	0.0032338	0.0601301	0.00181699		53.4823	2.28928	56.8542	1.76136		59.6051	2.40586	60.1365	1.81118
0.569688	0.000835519		0.58777	0.000815409															0.111948	0.00323511	0.0601188	0.00181866		53.4867	2.3232	56.8521	1.78473		59.6108	2.44633	60.1338	1.83175
0.569701	0.000835492		0.587784	0.000815403															0.111943	0.00323511	0.0601076	0.00181783		53.4909	2.29731	56.85	1.75348		59.6164	2.41443	60.1313	1.80134
0.569728	0.00083556		0.587751	0.000815948															0.111938	0.00323248	0.0600965	0.0018195		53.4951	2.31004	56.8481	1.82808		59.6219	2.43879	60.1289	1.87211
0.569755	0.000835352		0.587758	0.000815937															0.111933	0.00322986	0.0600855	0.00182118		53.4992	2.31638	56.8463	1.79863		59.6273	2.44074	60.1267	1.84796
0.569774	0.000835405		0.587765	0.000815925															0.111928	0.00322986	0.0600747	0.00182201		53.5031	2.29944	56.8446	1.76441		59.6326	2.40712	60.1245	1.81287
0.569778	0.000835423		0.587749	0.000816159															0.111922	0.00322591	0.0600639	0.00182201		53.5069	2.25034	56.843	1.77957		59.6377	2.36617	60.1226	1.82842
0.569749	0.000835252		0.587756	0.000816146															0.111918	0.00322459	0.0600532	0.00182285		53.5106	2.30369	56.8415	1.71901		59.6428	2.42235	60.1208	1.76253
0.569763	0.000835316		0.587755	0.00081615															0.111913	0.00322459	0.0600426	0.00182118		53.5142	2.3232	56.8402	1.82952		59.6477	2.44303	60.1191	1.87967
0.569752	0.00083572		0.58774	0.000815989															0.111908	0.00322063	0.0600322	0.00182452		53.5177	2.36886	56.839	1.77957		59.6525	2.49298	60.1176	1.82504
0.569752	0.000835701		0.587745	0.000815992															0.111903	0.00322063	0.0600219	0.00182285		53.521	2.34461	56.838	1.74665		59.6572	2.46091	60.1163	1.79466
0.569761	0.000835725		0.587751	0.000815965															0.111898	0.00322063	0.0600118	0.00182118		53.5242	2.30793	56.8371	1.81615		59.6617	2.4309	60.1151	1.86508
0.569777	0.000835735		0.587792	0.000815706															0.111894	0.00321799	0.0600017	0.00181866		53.5272	2.28234	56.8364	1.77699		59.6661	2.40367	60.1141	1.82289
0.56978	0.000835724		0.587829	0.000815429															0.11189	0.00322063	0.0599919	0.00182118		53.5301	2.34773	56.8358	1.7901		59.6703	2.47281	60.1132	1.83656
0.569765	0.000835979		0.587838	0.000815432															0.111886	0.00322195	0.0599822	0.00182118		53.5329	2.29091	56.8353	1.74577		59.6744	2.40859	60.1126	1.79455
0.569756	0.000836205		0.587846	0.000815403															0.111882	0.00321931	0.0599726	0.00182034		53.5355	2.34358	56.835	1.78216		59.6784	2.46831	60.112	1.83097
0.569786	0.000835968		0.587849	0.000815362															0.111878	0.00321799	0.0599632	0.00182034		53.538	2.31638	56.8349	1.74732		59.6821	2.44396	60.1117	1.79245
0.569797	0.000835585		0.587856	0.00081535															0.111875	0.00321799	0.059954	0.00182285		53.5403	2.26341	56.8349	1.76485		59.6858	2.38378	60.1115	1.80796
0.569817	0.000835657		0.587856	0.000815362															0.111871	0.00321799	0.0599449	0.00182118		53.5425	2.3415	56.835	1.76136		59.6892	2.45721	60.1115	1.80696
0.569813	0.000835691		0.587859	0.000815352															0.111868	0.00321534	0.059936	0.00181783		53.5446	2.30157	56.8353	1.75611		59.6925	2.42142	60.1116	1.80495
0.569791	0.000835951		0.587864	0.000815327															0.111866	0.00321799	0.0599273	0.00181783		53.5464	2.26074	56.8358	1.7161		59.6956	2.38319	60.1119	1.76292
0.569821	0.000836087		0.587855	0.000815545															0.111863	0.00321931	0.0599188	0.00181783		53.5482	2.27157	56.8364	1.81554		59.6986	2.39245	60.1124	1.86511
0.569868	0.000835933		0.587866	0.000815522															0.111861	0.00322195	0.0599104	0.00181866		53.5498	2.26074	56.8371	1.7967		59.7013	2.38587	60.113	1.84493
0.569871	0.000835927		0.587877	0.000815502															0.111859	0.00322459	0.0599022	0.0018195		53.5512	2.31267	56.8381	1.78645		59.7039	2.4252	60.1138	1.83445
0.569876	0.000835915		0.587884	0.000815491															0.111858	0.00322327	0.0598942	0.00181866		53.5524	2.28234	56.8391	1.77093		59.7063	2.3974	60.1147	1.81933
0.569901	0.000835673		0.587891	0.00081548															0.111857	0.00322063	0.0598864	0.00181866		53.5535	2.27207	56.8403	1.74378		59.7085	2.3909	60.1158	1.79234
0.569899	0.000835714		0.587875	0.000815732															0.111856	0.00322195	0.0598788	0.00182034		53.5545	2.37243	56.8417	1.77266		59.7105	2.49896	60.1171	1.81854
0.569898	0.000835729		0.587874	0.000815752															0.111855	0.00321931	0.0598714	0.00182118		53.5553	2.33368	56.8431	1.78753		59.7123	2.46016	60.1185	1.83832
0.569894	0.000835748		0.587855	0.00081599															0.111855	0.00321931	0.0598641	0.00182201		53.5559	2.25034	56.8448	1.78988		59.714	2.36551	60.12	1.83901
0.569901	0.000835788		0.587864	0.000815991															0.111856	0.00321666	0.0598571	0.00182118		53.5564	2.28449	56.8465	1.74113		59.7154	2.40353	60.1217	1.78795
0.569901	0.000835767		0.587896	0.000815717															0.111856	0.00321931	0.0598502	0.0018195		53.5567	2.31004	56.8484	1.80942		59.7166	2.42182	60.1235	1.86151
0.569883	0.000836018		0.587895	0.000815724															0.111857	0.00321799	0.0598436	0.0018195		53.5569	2.3415	56.8505	1.79244		59.7176	2.4616	60.1255	1.8406
0.569891	0.000835997		0.587911	0.000815566															0.111858	0.00321931	0.0598371	0.00181866		53.5569	2.25857	56.8526	1.77093		59.7185	2.37184	60.1276	1.82022
0.569905	0.000836		0.587887	0.000815823															0.11186	0.00321799	0.0598308	0.0018195		53.5568	2.31849	56.8549	1.77548		59.7191	2.44175	60.1298	1.81873
0.569906	0.000835987		0.587894	0.00081581															0.111862	0.00321931	0.0598248	0.00181699		53.5565	2.28449	56.8573	1.78216		59.7195	2.40154	60.1322	1.83164
0.569899	0.000836068		0.587868	0.000815557															0.111865	0.00321799	0.0598189	0.00181866		53.5561	2.33942	56.8599	1.795		59.7197	2.45721	60.1346	1.84143
0.569905	0.000836066		0.587893	0.000815284															0.111867	0.00321931	0.0598132	0.00181866		53.5555	2.31216	56.8625	1.74753		59.7197	2.43966	60.1372	1.79258
0.569913	0.000836098		0.58788	0.000815309															0.111871	0.00322063	0.0598077	0.00181783		53.5548	2.33994	56.8653	1.7692		59.7195	2.46249	60.1399	1.81845
0.569896	0.000836358		0.587884	0.000815472															0.111874	0.00321931	0.0598024	0.00182034		53.5539	2.40888	56.8681	1.79841		59.7192	2.53914	60.1428	1.84416
0.56991	0.000836348		0.587907	0.00081556															0.111878	0.00322063	0.0597973	0.0018195		53.553	2.31427	56.8711	1.78302		59.7186	2.43535	60.1457	1.8318
0.569909	0.000836183		0.587906	0.000815543															0.111882	0.00321931	0.0597923	0.0018195		53.5519	2.23007	56.8742	1.79522		59.7178	2.34868	60.1487	1.84173
0.569864	0.000836645		0.587899	0.000815588															0.111887	0.00322195	0.0597876	0.00181615		53.5506	2.25857	56.8774	1.76485		59.7168	2.38129	60.1519	1.81113
0.569853	0.000836738		0.587902	0.000815577															0.111891	0.00322591	0.059783	0.00181615		53.5493	2.29142	56.8807	1.74577		59.7157	2.4141	60.1551	1.78878
0.569857	0.000836723		0.587914	0.000815554															0.111896	0.00322591	0.0597787	0.00181363		53.5478	2.36218	56.8841	1.7798		59.7144	2.49074	60.1584	1.82724
0.569816	0.000837219		0.587921	0.000815536															0.111902	0.00322591	0.0597744	0.00181447		53.5462	2.27157	56.8875	1.77957		59.7129	2.38855	60.1618	1.82617
0.569824	0.00083722		0.587948	0.000815259															0.111908	0.00322459	0.0597704	0.00181363		53.5445	2.28019	56.8911	1.79841		59.7112	2.40433	60.1653	1.84723
0.569849	0.000837396		0.587987	0.000815099															0.111914	0.00322459	0.0597666	0.00181363		53.5427	2.39479	56.8947	1.74732		59.7093	2.52913	60.1689	1.79293
0.569854	0.000837432		0.588002	0.000815065															0.11192	0.00322459	0.0597629	0.00181194		53.5409	2.28019	56.8985	1.76507		59.7073	2.40433	60.1726	1.8111
0.569884	0.000837547		0.58801	0.000815047															0.111926	0.00322459	0.0597593	0.00181531		53.5389	2.31004	56.9023	1.77202		59.7052	2.42907	60.1763	1.81579
0.569892	0.00083755		0.588012	0.000815057															0.111933	0.00322459	0.059756	0.00181615		53.5368	2.24766	56.9062	1.78988		59.7029	2.36314	60.1801	1.83599
0.569896	0.000837539		0.588005	0.000815144															0.11194	0.00322327	0.0597527	0.00181699		53.5347	2.36628	56.9101	1.80519		59.7004	2.49478	60.184	1.85181
0.569902	0.000837561		0.588019	0.000815145															0.111947	0.00322327	0.0597497	0.00181615		53.5325	2.27207	56.9141	1.80434		59.6979	2.38888	60.1879	1.85262
0.569903	0.000837582		0.588029	0.000815134															0.111954	0.00322327	0.0597467	0.00181531		53.5303	2.36681	56.9183	1.78988		59.6952	2.49325	60.1919	1.84033
0.569912	0.000837618		0.588061	0.000814854															0.111962	0.00322327	0.0597439	0.00181615		53.528	2.26074	56.9224	1.78238		59.6924	2.38372	60.196	1.83094
0.569948	0.000837389		0.58809	0.000814572															0.111969	0.00322327	0.0597413	0.00181531		53.5257	2.31638	56.9267	1.78346		59.6894	2.44229	60.2001	1.83025
0.569933	0.000837293		0.58811	0.000814679															0.111977	0.00322459	0.0597388	0.00181531		53.5233	2.27804	56.931	1.76419		59.6864	2.3998	60.2043	1.8131
0.569925	0.000837502		0.588093	0.000814923															0.111985	0.00322591	0.0597363	0.00181866		53.5209	2.32269	56.9353	1.79244		59.6834	2.44699	60.2085	1.83791
0.569903	0.00083775		0.588087	0.000815135															0.111993	0.00322459	0.059734	0.00181783		53.5184	2.26991	56.9398	1.76768		59.6802	2.39813	60.2128	1.81147
0.569886	0.000838005		0.588119	0.000814854															0.112001	0.00322591	0.0597319	0.00181783		53.516	2.32689	56.9442	1.72867		59.677	2.45141	60.2171	1.77124
0.569915	0.000837783		0.588155	0.000814742															0.11201	0.00322459	0.0597298	0.00181783		53.5135	2.26124	56.9488	1.77634		59.6737	2.38444	60.2215	1.82574
0.56992	0.000837817		0.588187	0.000814461															0.112018	0.00322722	0.0597278	0.00181866		53.511	2.24328	56.9534	1.78043		59.6704	2.35644	60.2259	1.83086
0.569878	0.000838327		0.58822	0.000814187															0.112026	0.00322854	0.0597259	0.00181866		53.5085	2.33577	56.9581	1.79159		59.667	2.45229	60.2304	1.84055
0.569882	0.000838333		0.588224	0.000814175															0.112035	0.00322722	0.059724	0.00181866		53.5061	2.28234	56.9628	1.8001		59.6636	2.40686	60.2349	1.84843
0.569875	0.000838329		0.58822	0.000814055															0.112043	0.00323248	0.0597223	0.00181866		53.5036	2.35806	56.9676	1.7967		59.6602	2.47622	60.2394	1.84318
0.569858	0.000838583		0.588222	0.000814048															0.112052	0.0032338	0.0597206	0.00182034		53.5012	2.3232	56.9724	1.80902		59.6568	2.44398	60.244	1.85252
0.569895	0.000838366		0.58825	0.000814032															0.112061	0.0032338	0.0597189	0.00181866		53.4988	2.27589	56.9773	1.72419		59.6534	2.39846	60.2486	1.77221
0.569902	0.000838366		0.588251	0.000814008															0.112069	0.00323248	0.0597173	0.00181866		53.4964	2.33734	56.9822	1.77526		59.65	2.4587	60.2533	1.82111
0.569917	0.000838349		0.58828	0.000813737															0.112078	0.0032338	0.0597158	0.00181866		53.4941	2.29995	56.9872	1.77028		59.6467	2.42165	60.2579	1.81868
0.569884	0.000838582		0.588295	0.000813723															0.112087	0.00323248	0.0597143	0.00181783		53.4918	2.32689	56.9923	1.76419		59.6434	2.44766	60.2627	1.81416
0.569889	0.00083849		0.588303	0.000813702															0.112096	0.0032338	0.0597128	0.00181866		53.4895	2.35393	56.9974	1.78559		59.6401	2.47636	60.2674	1.83263
0.569872	0.000838019		0.588313	0.000813744															0.112104	0.00323248	0.0597113	0.00181783		53.4873	2.21676	57.0025	1.78645		59.6368	2.33594	60.2722	1.83522
0.569892	0.000838089		0.588289	0.000813971															0.112113	0.0032338	0.0597099	0.00181615		53.4851	2.23938	57.0078	1.77202		59.6336	2.35536	60.2771	1.82119
0.569892	0.000838119		0.588313	0.000814072															0.112122	0.00323117	0.0597084	0.00181699		53.483	2.38722	57.0131	1.78066		59.6305	2.51556	60.282	1.82834
0.569906	0.000838115		0.58835	0.000813804															0.112131	0.00322986	0.0597069	0.00181699		53.4809	2.31478	57.0184	1.77093		59.6274	2.4369	60.2869	1.81565
0.56994	0.000837866		0.588367	0.000813752															0.11214	0.00322854	0.0597054	0.00181783		53.4789	2.23448	57.0238	1.77397		59.6244	2.34959	60.2918	1.82243
0.569952	0.000838038		0.588375	0.000813732															0.112149	0.00322722	0.0597039	0.00181783		53.4769	2.33107	57.0293	1.78667		59.6215	2.45375	60.2968	1.83546
0.56998	0.000838162		0.58836	0.00081398															0.112158	0.00322591	0.0597024	0.00181699		53.4749	2.33316	57.0348	1.82535		59.6186	2.45361	60.3019	1.87341
0.569989	0.000838149		0.588344	0.000814222															0.112168	0.00322986	0.0597008	0.00181615		53.473	2.31216	57.0404	1.74908		59.6159	2.42737	60.3069	1.79853
0.57	0.000838148		0.588353	0.000814201															0.112177	0.00323117	0.0596992	0.00181615		53.4712	2.25639	57.0461	1.7813		59.6132	2.37533	60.3121	1.83158
0.569997	0.000838137		0.588356	0.000814188															0.112186	0.00323117	0.0596976	0.00181783		53.4694	2.23668	57.0519	1.73936		59.6106	2.35916	60.3173	1.78135
[truncated: 9,002 more rows]

## Sheet: Figure 2
Figure 2e			Figure 2f
mean saccade rate	s.e.m. saccade rate		mean saccade rate	s.e.m. saccade rate
0.901086	0.022518		0.906003	0.0224967
0.898963	0.0223545		0.907094	0.0226379
0.899402	0.0225534		0.909366	0.022792
0.900454	0.0227501		0.909161	0.022652
0.900384	0.0224186		0.90673	0.0226098
0.90122	0.0224755		0.904014	0.0226731
0.902952	0.0228032		0.90346	0.0223973
0.902503	0.0225477		0.907955	0.0227529
0.89926	0.0227081		0.917743	0.022383
0.89689	0.0222399		0.926936	0.02345
0.897931	0.0224911		0.928352	0.0227431
0.897931	0.0228964		0.923189	0.0229725
0.892363	0.0223973		0.918981	0.0224826
0.885524	0.0222111		0.920781	0.0228199
0.884142	0.0222758		0.927128	0.0228199
0.888778	0.0224044		0.933646	0.0231513
0.895692	0.0225604		0.938666	0.022792
0.901775	0.0225463		0.942835	0.0232483
0.905255	0.022739		0.945938	0.0230346
0.904188	0.0226379		0.947932	0.0231581
0.898012	0.0227361		0.948992	0.0230415
0.891329	0.0221751		0.94849	0.0234028
0.890857	0.0222183		0.947264	0.0227431
0.896305	0.0227641		0.946256	0.0232945
0.901923	0.0224967		0.943892	0.0232537
0.904544	0.0226098		0.942693	0.022652
0.903951	0.0228755		0.948996	0.023117
0.902882	0.0221823		0.962014	0.023206
0.905089	0.0227501		0.973405	0.0237176
0.909313	0.0226604		0.977265	0.0235082
0.911655	0.022792		0.975853	0.023426
0.911999	0.0227151		0.975277	0.0233961
0.91558	0.0225038		0.979177	0.0232809
0.927769	0.0227445		0.98704	0.0237921
0.945494	0.0231336		0.997411	0.02345
0.956978	0.0236859		1.00975	0.0238713
0.954304	0.0233569		1.02129	0.0240861
0.942013	0.0227361		1.02934	0.0240796
0.92719	0.0231239		1.03543	0.0239291
0.912336	0.0227501		1.04132	0.024358
0.904027	0.0221246		1.04645	0.0241512
0.91145	0.0224755		1.0516	0.0242742
0.932936	0.0228825		1.05803	0.0243031
0.95609	0.0236058		1.06409	0.0245498
0.970891	0.0232741		1.06802	0.024545
0.976174	0.0237376		1.07316	0.0242758
0.976411	0.02324		1.08364	0.0245816
0.977796	0.0234568		1.09684	0.0249467
0.983716	0.0234028		1.10709	0.0248404
0.992619	0.023711		1.11196	0.0250354
1.00067	0.0237589		1.11204	0.0250649
1.00617	0.0238698		1.11042	0.0246324
1.01118	0.0236511		1.1097	0.0251392
1.01849	0.0240143		1.109	0.0247587
1.02884	0.0238896		1.10666	0.0249592
1.04133	0.0242355		1.10269	0.0249592
1.05343	0.0242887		1.10045	0.0244477
1.06149	0.024588		1.1031	0.0249919
1.06392	0.0243901		1.10901	0.0248968
1.06341	0.0244157		1.11632	0.0248718
1.06471	0.0243194		1.1244	0.0250897
1.07133	0.0244413		1.1297	0.0252562
1.083	0.0244925		1.12767	0.0251778
1.09395	0.0249981		1.11853	0.02517
1.09762	0.0249405		1.10847	0.0245402
1.09555	0.0245943		1.10281	0.0249779
1.09612	0.024683		1.1015	0.0248467
1.10423	0.0246767		1.10386	0.0245068
1.11621	0.0251206		1.10736	0.0252316
1.12422	0.0252147		1.1066	0.0249655
1.12534	0.0251592		1.10299	0.0245832
1.12328	0.0247839		1.10333	0.024903
1.11952	0.0253052		1.10797	0.0246387
1.11243	0.0250215		1.1094	0.0254881
1.10717	0.0244669		1.10372	0.0245816
1.11085	0.0248592		1.0973	0.0246276
1.11959	0.0252131		1.09502	0.0248655
1.12451	0.0251577		1.09385	0.0247272
1.12294	0.0248968		1.09152	0.0248028
1.11545	0.0253512		1.09054	0.0244349
